# Supplementary material for: Harnessing eukaryotic retroelement proteins for transgene insertion into human safe-harbor loci
Source: Nat Biotechnol. 2024 Feb 20;43(1):42–51. doi: 10.1038/s41587-024-02137-y (PMC11371274; doi:10.1038/s41587-024-02137-y)
Supplement: Supplementary file 3 — Inventory of plasmid, PCR and oligonucleotide sequences used in this study. Sequencing reads of interest, including extra templates, off targets and tandem insertions are also included. [file 41587_2024_2137_MOESM3_ESM.xlsx]

## Sheet: ED Table Legends
1A	Plasmid and PCR product sequences
1B	Oligonucleotide sequences
1C	Extra templates
	Inventory of “Extra template” reads. Columns contain sequence and alignment information for portions of reads aligned to transgene or cellular RNA.
1D	Off targets
	Inventory of putative off-target insertion sites for 3’ transgene junction reads with downstream sequence not matching the 28S target site. The “rDNA off-target” category includes putative insertion loci that match a consensus rDNA repeat reference (GenBank ID: KY962518.1). In the rDNA reference, the first bp downstream of the canonical nick site is at position 11,680.
1E	Tandem insertions
	Inventory of “Tandem insertion” reads. Columns contain sequence and alignment information for portions of reads aligned to transgene template RNA.

## Sheet: 1A- Plasmids&PCRseq
Plasmid/PCR Sequence Index	Category	Name	Figures	Sequences
1	RTs used for affinity purification and PRINT by plasmid-RNA delivery
1A		BoMo C-3XF	1b	GACGGATCGGGAGATCTCCCGATCCCCTATGGTCGACTCTCAGTACAATCTGCTCTGATGCCGCATAGTTAAGCCAGTATCTGCTCCCTGCTTGTGTGTTGGAGGTCGCTGAGTAGTGCGCGAGCAAAATTTAAGCTACAACAAGGCAAGGCTTGACCGACAATTGCATGAAGAATCTGCTTAGGGTTAGGCGTTTTGCGCTGCTTCGCGATGTACGGGCCAGATATACGCGTTGACATTGATTATTGACTAGTTATTAATAGTAATCAATTACGGGGTCATTAGTTCATAGCCCATATATGGAGTTCCGCGTTACATAACTTACGGTAAATGGCCCGCCTGGCTGACCGCCCAACGACCCCCGCCCATTGACGTCAATAATGACGTATGTTCCCATAG…
1B		TaGu N-1F	1c-e, ED1a-d, ED2b, ED5a-b, ED9a	GACGGATCGGGAGATCTCCCGATCCCCTATGGTGCACTCTCAGTACAATCTGCTCTGATGCCGCATAGTTAAGCCAGTATCTGCTCCCTGCTTGTGTGTTGGAGGTCGCTGAGTAGTGCGCGAGCAAAATTTAAGCTACAACAAGGCAAGGCTTGACCGACAATTGCATGAAGAATCTGCTTAGGGTTAGGCGTTTTGCGCTGCTTCGCGATGTACGGGCCAGATATACGCGTTGACATTGATTATTGACTAGTTATTAATAGTAATCAATTACGGGGTCATTAGTTCATAGCCCATATATGGAGTTCCGCGTTACATAACTTACGGTAAATGGCCCGCCTGGCTGACCGCCCAACGACCCCCGCCCATTGACGTCAATAATGACGTATGTTCCCATAG…
1C		BoMo N-1F	1d, ED1a, ED5a	GACGGATCGGGAGATCTCCCGATCCCCTATGGTGCACTCTCAGTACAATCTGCTCTGATGCCGCATAGTTAAGCCAGTATCTGCTCCCTGCTTGTGTGTTGGAGGTCGCTGAGTAGTGCGCGAGCAAAATTTAAGCTACAACAAGGCAAGGCTTGACCGACAATTGCATGAAGAATCTGCTTAGGGTTAGGCGTTTTGCGCTGCTTCGCGATGTACGGGCCAGATATACGCGTTGACATTGATTATTGACTAGTTATTAATAGTAATCAATTACGGGGTCATTAGTTCATAGCCCATATATGGAGTTCCGCGTTACATAACTTACGGTAAATGGCCCGCCTGGCTGACCGCCCAACGACCCCCGCCCATTGACGTCAATAATGACGTATGTTCCCATAG…
1D		ZoAl N-1F	1d-e, 3c, ED1a-d, ED2b, ED5a-b, ED9a	GACGGATCGGGAGATCTCCCGATCCCCTATGGTGCACTCTCAGTACAATCTGCTCTGATGCCGCATAGTTAAGCCAGTATCTGCTCCCTGCTTGTGTGTTGGAGGTCGCTGAGTAGTGCGCGAGCAAAATTTAAGCTACAACAAGGCAAGGCTTGACCGACAATTGCATGAAGAATCTGCTTAGGGTTAGGCGTTTTGCGCTGCTTCGCGATGTACGGGCCAGATATACGCGTTGACATTGATTATTGACTAGTTATTAATAGTAATCAATTACGGGGTCATTAGTTCATAGCCCATATATGGAGTTCCGCGTTACATAACTTACGGTAAATGGCCCGCCTGGCTGACCGCCCAACGACCCCCGCCCATTGACGTCAATAATGACGTATGTTCCCATAG…
1E		ZoAl-EN dead N-1F (DD1041/1054->AA)	3c, ED1c-d, ED5a-b, ED9a	GACGGATCGGGAGATCTCCCGATCCCCTATGGTGCACTCTCAGTACAATCTGCTCTGATGCCGCATAGTTAAGCCAGTATCTGCTCCCTGCTTGTGTGTTGGAGGTCGCTGAGTAGTGCGCGAGCAAAATTTAAGCTACAACAAGGCAAGGCTTGACCGACAATTGCATGAAGAATCTGCTTAGGGTTAGGCGTTTTGCGCTGCTTCGCGATGTACGGGCCAGATATACGCGTTGACATTGATTATTGACTAGTTATTAATAGTAATCAATTACGGGGTCATTAGTTCATAGCCCATATATGGAGTTCCGCGTTACATAACTTACGGTAAATGGCCCGCCTGGCTGACCGCCCAACGACCCCCGCCCATTGACGTCAATAATGACGTATGTTCCCATAG…
1F		ZoAl-EN tuned N-1F (R1103->A)	3c, ED5a-b	GACGGATCGGGAGATCTCCCGATCCCCTATGGTGCACTCTCAGTACAATCTGCTCTGATGCCGCATAGTTAAGCCAGTATCTGCTCCCTGCTTGTGTGTTGGAGGTCGCTGAGTAGTGCGCGAGCAAAATTTAAGCTACAACAAGGCAAGGCTTGACCGACAATTGCATGAAGAATCTGCTTAGGGTTAGGCGTTTTGCGCTGCTTCGCGATGTACGGGCCAGATATACGCGTTGACATTGATTATTGACTAGTTATTAATAGTAATCAATTACGGGGTCATTAGTTCATAGCCCATATATGGAGTTCCGCGTTACATAACTTACGGTAAATGGCCCGCCTGGCTGACCGCCCAACGACCCCCGCCCATTGACGTCAATAATGACGTATGTTCCCATAG…
1G		TiGu N-1F	ED1a-b, ED2b	GACGGATCGGGAGATCTCCCGATCCCCTATGGTGCACTCTCAGTACAATCTGCTCTGATGCCGCATAGTTAAGCCAGTATCTGCTCCCTGCTTGTGTGTTGGAGGTCGCTGAGTAGTGCGCGAGCAAAATTTAAGCTACAACAAGGCAAGGCTTGACCGACAATTGCATGAAGAATCTGCTTAGGGTTAGGCGTTTTGCGCTGCTTCGCGATGTACGGGCCAGATATACGCGTTGACATTGATTATTGACTAGTTATTAATAGTAATCAATTACGGGGTCATTAGTTCATAGCCCATATATGGAGTTCCGCGTTACATAACTTACGGTAAATGGCCCGCCTGGCTGACCGCCCAACGACCCCCGCCCATTGACGTCAATAATGACGTATGTTCCCATAG…
1H		GeFo N-1F	ED1a-b, ED2b	GACGGATCGGGAGATCTCCCGATCCCCTATGGTGCACTCTCAGTACAATCTGCTCTGATGCCGCATAGTTAAGCCAGTATCTGCTCCCTGCTTGTGTGTTGGAGGTCGCTGAGTAGTGCGCGAGCAAAATTTAAGCTACAACAAGGCAAGGCTTGACCGACAATTGCATGAAGAATCTGCTTAGGGTTAGGCGTTTTGCGCTGCTTCGCGATGTACGGGCCAGATATACGCGTTGACATTGATTATTGACTAGTTATTAATAGTAATCAATTACGGGGTCATTAGTTCATAGCCCATATATGGAGTTCCGCGTTACATAACTTACGGTAAATGGCCCGCCTGGCTGACCGCCCAACGACCCCCGCCCATTGACGTCAATAATGACGTATGTTCCCATAG…
1I		TaGu-RT dead N-1F (DD660/661->AA)	ED1c-d, ED5a, ED9a	GACGGATCGGGAGATCTCCCGATCCCCTATGGTGCACTCTCAGTACAATCTGCTCTGATGCCGCATAGTTAAGCCAGTATCTGCTCCCTGCTTGTGTGTTGGAGGTCGCTGAGTAGTGCGCGAGCAAAATTTAAGCTACAACAAGGCAAGGCTTGACCGACAATTGCATGAAGAATCTGCTTAGGGTTAGGCGTTTTGCGCTGCTTCGCGATGTACGGGCCAGATATACGCGTTGACATTGATTATTGACTAGTTATTAATAGTAATCAATTACGGGGTCATTAGTTCATAGCCCATATATGGAGTTCCGCGTTACATAACTTACGGTAAATGGCCCGCCTGGCTGACCGCCCAACGACCCCCGCCCATTGACGTCAATAATGACGTATGTTCCCATAG…
1J		TaGu-EN dead N-1F (DD1057/1070->AA)	ED1c-d, ED5a-b, ED9a	GACGGATCGGGAGATCTCCCGATCCCCTATGGTGCACTCTCAGTACAATCTGCTCTGATGCCGCATAGTTAAGCCAGTATCTGCTCCCTGCTTGTGTGTTGGAGGTCGCTGAGTAGTGCGCGAGCAAAATTTAAGCTACAACAAGGCAAGGCTTGACCGACAATTGCATGAAGAATCTGCTTAGGGTTAGGCGTTTTGCGCTGCTTCGCGATGTACGGGCCAGATATACGCGTTGACATTGATTATTGACTAGTTATTAATAGTAATCAATTACGGGGTCATTAGTTCATAGCCCATATATGGAGTTCCGCGTTACATAACTTACGGTAAATGGCCCGCCTGGCTGACCGCCCAACGACCCCCGCCCATTGACGTCAATAATGACGTATGTTCCCATAG…
1K		ZoAl-RT dead N-1F (DD644/645->AA)	ED1c-d, ED2b, ED5a, ED9a	GACGGATCGGGAGATCTCCCGATCCCCTATGGTGCACTCTCAGTACAATCTGCTCTGATGCCGCATAGTTAAGCCAGTATCTGCTCCCTGCTTGTGTGTTGGAGGTCGCTGAGTAGTGCGCGAGCAAAATTTAAGCTACAACAAGGCAAGGCTTGACCGACAATTGCATGAAGAATCTGCTTAGGGTTAGGCGTTTTGCGCTGCTTCGCGATGTACGGGCCAGATATACGCGTTGACATTGATTATTGACTAGTTATTAATAGTAATCAATTACGGGGTCATTAGTTCATAGCCCATATATGGAGTTCCGCGTTACATAACTTACGGTAAATGGCCCGCCTGGCTGACCGCCCAACGACCCCCGCCCATTGACGTCAATAATGACGTATGTTCCCATAG…
1L		ZoAl-EN low N-1F (H1006->A)	ED5a-b	GACGGATCGGGAGATCTCCCGATCCCCTATGGTGCACTCTCAGTACAATCTGCTCTGATGCCGCATAGTTAAGCCAGTATCTGCTCCCTGCTTGTGTGTTGGAGGTCGCTGAGTAGTGCGCGAGCAAAATTTAAGCTACAACAAGGCAAGGCTTGACCGACAATTGCATGAAGAATCTGCTTAGGGTTAGGCGTTTTGCGCTGCTTCGCGATGTACGGGCCAGATATACGCGTTGACATTGATTATTGACTAGTTATTAATAGTAATCAATTACGGGGTCATTAGTTCATAGCCCATATATGGAGTTCCGCGTTACATAACTTACGGTAAATGGCCCGCCTGGCTGACCGCCCAACGACCCCCGCCCATTGACGTCAATAATGACGTATGTTCCCATAG…
1M		ZoAl-EN low N-1F (Y1077->A)	ED5a-b	GACGGATCGGGAGATCTCCCGATCCCCTATGGTGCACTCTCAGTACAATCTGCTCTGATGCCGCATAGTTAAGCCAGTATCTGCTCCCTGCTTGTGTGTTGGAGGTCGCTGAGTAGTGCGCGAGCAAAATTTAAGCTACAACAAGGCAAGGCTTGACCGACAATTGCATGAAGAATCTGCTTAGGGTTAGGCGTTTTGCGCTGCTTCGCGATGTACGGGCCAGATATACGCGTTGACATTGATTATTGACTAGTTATTAATAGTAATCAATTACGGGGTCATTAGTTCATAGCCCATATATGGAGTTCCGCGTTACATAACTTACGGTAAATGGCCCGCCTGGCTGACCGCCCAACGACCCCCGCCCATTGACGTCAATAATGACGTATGTTCCCATAG…
1N		TaGu-EN low N-1F (H1022->A)	ED5a-b	GACGGATCGGGAGATCTCCCGATCCCCTATGGTGCACTCTCAGTACAATCTGCTCTGATGCCGCATAGTTAAGCCAGTATCTGCTCCCTGCTTGTGTGTTGGAGGTCGCTGAGTAGTGCGCGAGCAAAATTTAAGCTACAACAAGGCAAGGCTTGACCGACAATTGCATGAAGAATCTGCTTAGGGTTAGGCGTTTTGCGCTGCTTCGCGATGTACGGGCCAGATATACGCGTTGACATTGATTATTGACTAGTTATTAATAGTAATCAATTACGGGGTCATTAGTTCATAGCCCATATATGGAGTTCCGCGTTACATAACTTACGGTAAATGGCCCGCCTGGCTGACCGCCCAACGACCCCCGCCCATTGACGTCAATAATGACGTATGTTCCCATAG…
1O		TaGu-EN low N-1F (Y1093->A)	ED5a-b	GACGGATCGGGAGATCTCCCGATCCCCTATGGTGCACTCTCAGTACAATCTGCTCTGATGCCGCATAGTTAAGCCAGTATCTGCTCCCTGCTTGTGTGTTGGAGGTCGCTGAGTAGTGCGCGAGCAAAATTTAAGCTACAACAAGGCAAGGCTTGACCGACAATTGCATGAAGAATCTGCTTAGGGTTAGGCGTTTTGCGCTGCTTCGCGATGTACGGGCCAGATATACGCGTTGACATTGATTATTGACTAGTTATTAATAGTAATCAATTACGGGGTCATTAGTTCATAGCCCATATATGGAGTTCCGCGTTACATAACTTACGGTAAATGGCCCGCCTGGCTGACCGCCCAACGACCCCCGCCCATTGACGTCAATAATGACGTATGTTCCCATAG…
1P		TaGu-EN tuned N-1F (R1119->A)	ED5a-b	GACGGATCGGGAGATCTCCCGATCCCCTATGGTGCACTCTCAGTACAATCTGCTCTGATGCCGCATAGTTAAGCCAGTATCTGCTCCCTGCTTGTGTGTTGGAGGTCGCTGAGTAGTGCGCGAGCAAAATTTAAGCTACAACAAGGCAAGGCTTGACCGACAATTGCATGAAGAATCTGCTTAGGGTTAGGCGTTTTGCGCTGCTTCGCGATGTACGGGCCAGATATACGCGTTGACATTGATTATTGACTAGTTATTAATAGTAATCAATTACGGGGTCATTAGTTCATAGCCCATATATGGAGTTCCGCGTTACATAACTTACGGTAAATGGCCCGCCTGGCTGACCGCCCAACGACCCCCGCCCATTGACGTCAATAATGACGTATGTTCCCATAG…
2	IVT RNA templates from PCRed products
2A		HyMa3-R4	1b,c-lane 2	GAAATTAATACGACTCACTATAGGGTGATAAATGCCAAAAGTTGCTTGGGCTAAATGATACGTACGCTAGAAAAAGCGACTTGCTGCACGGATGACGGTTCATCAGAGCCCGATATGTGCATGTCAAGGCGGCAGGGAGAATCACTAGTGTAGCTGTTCTTTCCATTACGACTTACGCGGTTAACGTGGCACGATAGATTTACACCAGGAAATAATACGTGAAGGGTTCCACCATATACTGGAGTTTAGATCTATGAGGGAAACATTTGTAATAAGTCAGTCTGGTAACCTGGCGCCGCTGTTGAGTCAAATTAACTATGTCAATACTCATTAAGTTATCGACTTTGATATGGCATGGGGTGATTCCGCGTTATATCAAAGTCAAACATGATGATTGCA…
2B		AdVa3-R4	1b,c-lane 3	GAAATTAATACGACTCACTATAGGGTGAACTAGTCTCCTTCTTCTATTAGTCAGTCTAATTAATTTTTCTTACATTCTACATCTAGTTCCATTATTAAATTGGTATGATCAGTGCTATCTCTGCTACACTCAATGCTTAATCGTATGTTATTGACAGTCTGACACTTGATTACTCTTACGACATATGCACTGTTTGCTTCAGAGAAACCACTGTTCATATAGTGAAGTTCCTCAGTTTTCTGTTGATATATTCTTCTTTCATTCTCGCTTCTCCTTTTCTACTGTGTTCTTTTTATCAGTTTTTTGTGGAAAAATTGAGAATAAATAAAGTTAGC
2C		LiPo3-R4	1b,c-lane 4	GAAATTAATACGACTCACTATAGTAAATTTTGTCTCTTTCCCCAATGATGTCTACTAGCACGCTGCCGAAGCTAGATAGATTGAGGAATCTGCGTAATCTGTAATGATTACGCCTCATGGGCATCTATCGGTAGCGTCGACCCTGACGTTAAATTGGGTAATAAGAAATATCGATAGC
2D		ZoAl3-R4	1b,c-lane 5	GAAATTAATACGACTCACTATAGTAGGTAGTCACATTGCACTTTCTGTAACTTGCACTGGGTGTGGGATGTGGGCCTGGGGTGTGGGTTATGGGGTATATATGTGGGATATTCTGGTGGGAATGTCCATTCACTGTATGCCTATCTTTTTAATAAAAAGACGGTAGCTAGGTTCGCGAAGCAGCCACAAGCCAATAGCCAGTTAGGTAGCTCATAGTGGGTAGGTGACAGGAACCTTTGACTCAGAACGCGTCCATTAACATCTAGAACGGACCAAACTTCGGACATGCACCGATTAACCGGATTTGTCCAAGGTGGACGGGCCACCTTTACTTAACCCGGAAAGGGAACATATATAGTTATATGTGTTCGTAATATAGC
2E		TiGu3-R4	1b,c-lane 6	GAAATTAATACGACTCACTATAGTAGGGGGCTTGGCATTTCTCATTGCCTGCTCCTGAAAGGATATGGGTCCTGCGTCGCGTGGTAGGCAGACCCATTCGTCCGAGTAGGGGGCTTGGCAGTCTCCATTGCCTGTGCCCGAAAGGACGTGGGTCATCTGGTCTGTCTGCCTACACCTCTCTAGACTTGTAACATCTAGTCTGTCAACAAGATCAAAATTCTTCACACAGACGACCGAGCTTGCTCAGTCTTCCTGTACCCGCAGAATTTTGCTCTTGCTCTCCTTTGGCTGTGTCCTGGACGTGGGACTATTCCATCTCGTCCCAAATGCCGCGTCCAATTATACCGGATTTGACAAAGCGGACGGCCCGCTTTATAAGCCGGAAAAGGTGCCTTGTAA…
2F		TaGu3-R4	1b,c-lane 7	GAAATTAATACGACTCACTATAGTAATTCAGGTTATTTAGATGCTTAGTTTTTGTACCTTTCTTGTTTTGTTTAGGATTTTGATAGTGTTAGTATTTTTATATTTTTGTACGATTGCATAATGTTCTTTTTTATACAGTTCTGTTTTAATAAAATAGACGATAGCTAGAGACGTTAGGGCAGCCACAAGCCAGTTAGGTAGCGGATAGTAGGTAGGAACAGACTTTTACTATTTCATAACGCGTCAATTACCACCTGATTTGGACCAATTCACGGGATTTGTCCAAGGTGGACGGGCCACCTTTACTTAACCCGGAAAAGGAACATATATAATTTATGTGTGTTCGATAAATAGC
2G		GeFo3-R4	1b,c-lane 8 1d-lanes 11, 20	GAAATTAATACGACTCACTATAGTAGGGTAGATAATCTTTGTATAGTGGGGGGGGATCTCATGTACCGGGTTTCTTTTATTTGATTTTCAATAAAACAGACGGTAGCTAGGTTCGCAAGGCAGCCACAAGCCAAAGATAGGTAGGGTGCTCATAGTGAGTAGGGACAGTGCCTTTTGATTCACAACGCGTCAATACCATCTGACACGGATACCCTTACCGGACTTGTCATGATCTCCCAGACTTGTCCAAGGTGGACGGGCCACCTTTACTTAACCCGGAAAAGGAACATATATTAATTATATGTGTTCGGAAAATAGC
2H		GaAc3-R4	1b,c-lane 9	GAAATTAATACGACTCACTATAGGAGGGGAGTAGGTCTCTACTCTGACCCGAAGGGCCCCCCCGTTTCAGACCTGATTCTAGGCTACCTGTGCCTAATTGGGGGGGTCCCAAAGAGATGTTGTCTGTTGTAGAAGGGTTTGCGCCACTGACTGCACGGAAGGGTGGGCCTCGACAGGTAGGGGTTACATGACTCCGTGCTGCTCAGCAGACCCGCGCCTCTGAGACCGGGTAGGGCTACTTGAACAAGCGACGCCCTGGTGTATGTCCGTATCCTAACCTGGTTTGGGAAAGCCGATACCGGCAATGCCCGCCACAGGTGTCGCGCACCCCACGGGATGACGTATGGGCCCCGGGGGACCTCATGGATACTCCACTGGACTTGCACAATCCTGGTGTAC…
2I		OrLa3-R4	1b,c-lane 10	GAAATTAATACGACTCACTATAGGGGGACAGCTGGGAGTCTCGGCATGATTACAAATCTTGCGCTGCACTCGGATGTCGTCCCCGTGACGGACACATTAATCCGGAAAGCGAGTGGTGACTCGCCTCAAGTAGC
2J		PuPu3-R4	1b,c-lane 11	GAAATTAATACGACTCACTATAGTAGGGTTCCTCCACCCTCCGGCTGACGAACAGCTGGTAAACGGGGGGGCGGTGGGGTGCCTCTCCAGCCGACTGATACAGGAGTAAGGGACGGTGGGGTCGCATCCAGGAAGCGCAGCACCGCGATGCCGAAACTGATGTGCAGTATAACACAGAAAGCCTAAAGGGCCAAAAGTAGC
2K		TrCas3-R4	1b,c-lane 12	GAAATTAATACGACTCACTATAGGGTAAAATCTCCTGACCAACTAGCTCACTGACTAATTTTAAACTGTCCTGTCTTACTTGTTTTACACGTGCTCTGTGGCGGGGCCATTTACACCCCGTCGCAACACAACCTGTAAATACTTGTGTATGTCTGTTTATGTCCTAATTTATTATTTTAAACAGATCTTGGCCATGGTCTCGGCCAACCAATTAAAGTCAGTGATGCGAGTCGCAATGCGGAGCAAGAGACCTAGGCGTGTATTTATTGCTGGCATGCGGCGCCGGAGCCGGTCATCTGCTATGGGGAGCAATGGCCGGGCGGATACCTCCACGTGGTTCCCTGTGGGTGGCCCGTCGAGGACGGTAACCAGCGAAACTCCGTAAAGTCCTTCTTACGA…
2L		NaVi3-R4	1b,c-lane 13	GAAATTAATACGACTCACTATAGTGACCTGAACAAAACGTGTTGTCTTGTCTTGTCTAAAACTATTTATTCGAAATAAGGGGAGGCTAACTGCCTGCAAGTTGAACGCGAAAGTTAGACCTTCCCACCTAAAGCCCAAAAGTGATCGGGGAATGAATCCGCGGGTGACCCCAGAGTTGGGTAAACCCTTGAAACGTTGGAGAAGCGGAAGAGAGTCCCGCCACCGAGCATCGAGTGCTGCGGCGCCCGAATGAAACCGATCGCGGATGGTGCAAGTCGTAGGACGGGGCACGACCTAAGCCTCTGTCACGGCGGCGAAGCCAGGAATCACCATGCAAAGGTGTGAACTGGGGCGGATACCTCCACGGGGTTTCCCTGGGCATCGCGCGAGCGATGGCCA…
2M		CiIn3-R4	1b,c-lane 14	GAAATTAATACGACTCACTATAGGGTGACAGTAATATGAAAACATCACATCTGACCGGCACAGAATCACCATGCCGTAATGCACCCAACTAAGGATTCCAATGGGTAAAAAAAAAAAAAAAAAAAAAAAAAAAAAAAAAAAAAAATAGC
2N		BoMo3-R4	1b,c-lane 15 1d-lane 2	GAAATTAATACGACTCACTATAGCCTTGCACAGTAGTCCAGCGGTAAGGGTGTAGATCAGGCCCGTCTGTTTCTCCCCCGGAGCTCGCTCCCTTGGCTTCCCTTATATATTTTAACATCAGAAACAGACATTAAACATCTACTGATCCAATTTCGCCGGCGTACGGCCACGATCGGGAGGGTGGGAATCTCGGGGGTCTTCCGATCCTAATCCATGATGATTACGACCTGAGTCACTAAAGACGATGGCATGATGATCCGGCGATGAAAAATAGC
2O		LeCo3-R4	1b,c-lane 16	GAAATTAATACGACTCACTATAGTGATAATCGCTCCATCCTGCAACTAATTATGAATGCAAATCTGTTAAGTGACATTAGTGATACTTACCTGATACTTACCCTGGTATTTATTTGACCTATACTTACCCTGGTATCTACCTGACATATATTTATCTAACCACCTACCTATGATGACTCCCGCGGAAACTCTCACTTACCTTATTACCCACTTGGTCTTTTATTTTCTCGTTCCTTATTACTTTGTTCCTTTGGTGTAGGGTTCTCTGGTTTTTGGAACGGCTTCCTTAGCCGGAATTTTGTCTGATGTATCTTGCTTGTGTCCTTGAAATATACGACCCAGGCTTGCGTCATTTAGGCTCTGGGAAATAGC
2P		TrCan3-R4	1b,c-lane 17	GAAATTAATACGACTCACTATAGTAGATGACTGCCCTACCCCTTTGCTGCCGAAGAACTACTGAAGACTATTGAACTAACCAACTGTGTTAAGTAAGAACTAATGCCTCTTTTTCCCTGCATGTATCCCCTGATCAGTGACTTATTTTCTTTTCCTGTTGCGCCCTTTGTTTAGTTATTTCCTTTAATTACTAGAATTATCTTTTCGTTCTCCGTCTAATTGCTTTTTCGGTGTAGGAACGGCTACCTAAAGCTGGAAGTGGGAAGTGTTTTCAATGTACTTTGTGATTATAGAAATATATGACCCGAGGTGCATTGTTTGGCATTTCCTCGAGAAATAGC
2Q		DrSi3-R4	1b,c-lane 18	GAAATTAATACGACTCACTATAGCTAAAACGTTTGGTTCAAAACATTTGCTTGCTGTCTTGGCATAACATCAATAAAGGCATAAACATCGCAAAATAATGGTTATATATAAATGGCTATGAGGATGGTTTTAGTACGTAGGCGTTGCGGAACTTCGGTTCAGATAGAGCAATGAATCGTGCATGCTAGGAAAACTGACCACACGCAGTGTTGGCAGCCCTAGTATCTTTCGATAGATTTCCATACCTCCGCGATCAAAAATAGC
2R		DrMer3-R4	1b,c-lane 19	GAAATTAATACGACTCACTATAGGTAGCAGCTCTGAAAGCGTATCCTACAAACGCTGCTAACTTGCACAACATCTTAAAAAGTTATAAAGAAAGCACACGGGTGTCTTAGCTTATCAGATATCTCTGGTATAGCGAGTCATATAGCGCAACAAAAAAAAAAAAAAAAAAAAAAAAATAGC
2S		DrMel3-R4	1b,c-lane 20	GAAATTAATACGACTCACTATAGTAGCTAAATCGTTTGGTTCAAAACATTTGCTTGCTGTCTTGGCATAACATCAATAAAGGCATAAACATCGCAAAATAATGGTTATAATTAAATGGCTATGAGGATGGTTTTAGTACGTAGGCGTTGCGGAACTTCGGTTCATATAGAGCAATGAATCGTGCATGCTAGGAAAACTGACCACACACAGTGTTGGCAGACCTAGTATCTTTCGAAGATTTCCATACCTCCGCGATCAAAAATAGC
2T		DrNa3-R4	1b,c-lane 21	GAAATTAATACGACTCACTATAGGTAGCACCGAGGTTTACTTTCCTCATTGAAAGTCAACTACACTGGCCAACATCTATTGTGTACAAAGTAAAGGGAAAATAGTCATATGACGTGCCATCCAAATATGGCATTGTTGTGTGGGTAAATTCATTTCCTACAAAAAAAAAAAAAAAAAAAAAAAAATAGC
2U		BoMo3-R0	1d-lane 1	GAAATTAATACGACTCACTATAGCCTTGCACAGTAGTCCAGCGGTAAGGGTGTAGATCAGGCCCGTCTGTTTCTCCCCCGGAGCTCGCTCCCTTGGCTTCCCTTATATATTTTAACATCAGAAACAGACATTAAACATCTACTGATCCAATTTCGCCGGCGTACGGCCACGATCGGGAGGGTGGGAATCTCGGGGGTCTTCCGATCCTAATCCATGATGATTACGACCTGAGTCACTAAAGACGATGGCATGATGATCCGGCGATGAAAAA
2V		BoMo3-R20	1d-lane 3	GAAATTAATACGACTCACTATAGCCTTGCACAGTAGTCCAGCGGTAAGGGTGTAGATCAGGCCCGTCTGTTTCTCCCCCGGAGCTCGCTCCCTTGGCTTCCCTTATATATTTTAACATCAGAAACAGACATTAAACATCTACTGATCCAATTTCGCCGGCGTACGGCCACGATCGGGAGGGTGGGAATCTCGGGGGTCTTCCGATCCTAATCCATGATGATTACGACCTGAGTCACTAAAGACGATGGCATGATGATCCGGCGATGAAAAATAGCCAAATGCCTCGTCATC
2W		BoMo3-R0A22	1d-lane 4	GAAATTAATACGACTCACTATAGCCTTGCACAGTAGTCCAGCGGTAAGGGTGTAGATCAGGCCCGTCTGTTTCTCCCCCGGAGCTCGCTCCCTTGGCTTCCCTTATATATTTTAACATCAGAAACAGACATTAAACATCTACTGATCCAATTTCGCCGGCGTACGGCCACGATCGGGAGGGTGGGAATCTCGGGGGTCTTCCGATCCTAATCCATGATGATTACGACCTGAGTCACTAAAGACGATGGCATGATGATCCGGCGATGAAAAAAAAAAAAAAAAAAAAAAAAAAA
2X		BoMo3-R3A22	1d-lane 5	GAAATTAATACGACTCACTATAGCCTTGCACAGTAGTCCAGCGGTAAGGGTGTAGATCAGGCCCGTCTGTTTCTCCCCCGGAGCTCGCTCCCTTGGCTTCCCTTATATATTTTAACATCAGAAACAGACATTAAACATCTACTGATCCAATTTCGCCGGCGTACGGCCACGATCGGGAGGGTGGGAATCTCGGGGGTCTTCCGATCCTAATCCATGATGATTACGACCTGAGTCACTAAAGACGATGGCATGATGATCCGGCGATGAAAAATAGAAAAAAAAAAAAAAAAAAAAAA
2Y		BoMo3-R4A22	1d-lane 6	GAAATTAATACGACTCACTATAGCCTTGCACAGTAGTCCAGCGGTAAGGGTGTAGATCAGGCCCGTCTGTTTCTCCCCCGGAGCTCGCTCCCTTGGCTTCCCTTATATATTTTAACATCAGAAACAGACATTAAACATCTACTGATCCAATTTCGCCGGCGTACGGCCACGATCGGGAGGGTGGGAATCTCGGGGGTCTTCCGATCCTAATCCATGATGATTACGACCTGAGTCACTAAAGACGATGGCATGATGATCCGGCGATGAAAAATAGCAAAAAAAAAAAAAAAAAAAAAA
2Z		BoMo3-R7A22	1d-lane 7	GAAATTAATACGACTCACTATAGCCTTGCACAGTAGTCCAGCGGTAAGGGTGTAGATCAGGCCCGTCTGTTTCTCCCCCGGAGCTCGCTCCCTTGGCTTCCCTTATATATTTTAACATCAGAAACAGACATTAAACATCTACTGATCCAATTTCGCCGGCGTACGGCCACGATCGGGAGGGTGGGAATCTCGGGGGTCTTCCGATCCTAATCCATGATGATTACGACCTGAGTCACTAAAGACGATGGCATGATGATCCGGCGATGAAAAATAGCCAAAAAAAAAAAAAAAAAAAAAAAA
2AA		BoMo3-R10A22	1d-lane 8	GAAATTAATACGACTCACTATAGCCTTGCACAGTAGTCCAGCGGTAAGGGTGTAGATCAGGCCCGTCTGTTTCTCCCCCGGAGCTCGCTCCCTTGGCTTCCCTTATATATTTTAACATCAGAAACAGACATTAAACATCTACTGATCCAATTTCGCCGGCGTACGGCCACGATCGGGAGGGTGGGAATCTCGGGGGTCTTCCGATCCTAATCCATGATGATTACGACCTGAGTCACTAAAGACGATGGCATGATGATCCGGCGATGAAAAATAGCCAAATGAAAAAAAAAAAAAAAAAAAAAA
2AB		BoMo3-R20A22	1d-lane 9	GAAATTAATACGACTCACTATAGCCTTGCACAGTAGTCCAGCGGTAAGGGTGTAGATCAGGCCCGTCTGTTTCTCCCCCGGAGCTCGCTCCCTTGGCTTCCCTTATATATTTTAACATCAGAAACAGACATTAAACATCTACTGATCCAATTTCGCCGGCGTACGGCCACGATCGGGAGGGTGGGAATCTCGGGGGTCTTCCGATCCTAATCCATGATGATTACGACCTGAGTCACTAAAGACGATGGCATGATGATCCGGCGATGAAAAATAGCCAAATGCCTCGTCATCAAAAAAAAAAAAAAAAAAAAAA
2AC		GeFo3-R0	1d-lanes 10, 19 3c ED5b	GAAATTAATACGACTCACTATAGTAGGGTAGATAATCTTTGTATAGTGGGGGGGGATCTCATGTACCGGGTTTCTTTTATTTGATTTTCAATAAAACAGACGGTAGCTAGGTTCGCAAGGCAGCCACAAGCCAAAGATAGGTAGGGTGCTCATAGTGAGTAGGGACAGTGCCTTTTGATTCACAACGCGTCAATACCATCTGACACGGATACCCTTACCGGACTTGTCATGATCTCCCAGACTTGTCCAAGGTGGACGGGCCACCTTTACTTAACCCGGAAAAGGAACATATATTAATTATATGTGTTCGGAAAA
2AD		GeFo3-R20	1d-lanes 12, 21	GAAATTAATACGACTCACTATAGTAGGGTAGATAATCTTTGTATAGTGGGGGGGGATCTCATGTACCGGGTTTCTTTTATTTGATTTTCAATAAAACAGACGGTAGCTAGGTTCGCAAGGCAGCCACAAGCCAAAGATAGGTAGGGTGCTCATAGTGAGTAGGGACAGTGCCTTTTGATTCACAACGCGTCAATACCATCTGACACGGATACCCTTACCGGACTTGTCATGATCTCCCAGACTTGTCCAAGGTGGACGGGCCACCTTTACTTAACCCGGAAAAGGAACATATATTAATTATATGTGTTCGGAAAATAGCCAAATGCCTCGTCATC
2AE		GeFo3-R0A22	1d-lanes 13, 22	GAAATTAATACGACTCACTATAGTAGGGTAGATAATCTTTGTATAGTGGGGGGGGATCTCATGTACCGGGTTTCTTTTATTTGATTTTCAATAAAACAGACGGTAGCTAGGTTCGCAAGGCAGCCACAAGCCAAAGATAGGTAGGGTGCTCATAGTGAGTAGGGACAGTGCCTTTTGATTCACAACGCGTCAATACCATCTGACACGGATACCCTTACCGGACTTGTCATGATCTCCCAGACTTGTCCAAGGTGGACGGGCCACCTTTACTTAACCCGGAAAAGGAACATATATTAATTATATGTGTTCGGAAAAAAAAAAAAAAAAAAAAAAAAAA
2AF		GeFo3-R3A22	1d-lanes 14, 23	GAAATTAATACGACTCACTATAGTAGGGTAGATAATCTTTGTATAGTGGGGGGGGATCTCATGTACCGGGTTTCTTTTATTTGATTTTCAATAAAACAGACGGTAGCTAGGTTCGCAAGGCAGCCACAAGCCAAAGATAGGTAGGGTGCTCATAGTGAGTAGGGACAGTGCCTTTTGATTCACAACGCGTCAATACCATCTGACACGGATACCCTTACCGGACTTGTCATGATCTCCCAGACTTGTCCAAGGTGGACGGGCCACCTTTACTTAACCCGGAAAAGGAACATATATTAATTATATGTGTTCGGAAAATAGAAAAAAAAAAAAAAAAAAAAAA
2AG		GeFo3-R4A22	1d-lane 15, 24 1e-lanes 1, 2, 4, 5 ED1b-lanes 3, 7, 11, 15 ED1c ED1d ED9a	GAAATTAATACGACTCACTATAGTAGGGTAGATAATCTTTGTATAGTGGGGGGGGATCTCATGTACCGGGTTTCTTTTATTTGATTTTCAATAAAACAGACGGTAGCTAGGTTCGCAAGGCAGCCACAAGCCAAAGATAGGTAGGGTGCTCATAGTGAGTAGGGACAGTGCCTTTTGATTCACAACGCGTCAATACCATCTGACACGGATACCCTTACCGGACTTGTCATGATCTCCCAGACTTGTCCAAGGTGGACGGGCCACCTTTACTTAACCCGGAAAAGGAACATATATTAATTATATGTGTTCGGAAAATAGCAAAAAAAAAAAAAAAAAAAAAA
2AH		GeFo3-R7A22	1d-lanes 16, 25	GAAATTAATACGACTCACTATAGTAGGGTAGATAATCTTTGTATAGTGGGGGGGGATCTCATGTACCGGGTTTCTTTTATTTGATTTTCAATAAAACAGACGGTAGCTAGGTTCGCAAGGCAGCCACAAGCCAAAGATAGGTAGGGTGCTCATAGTGAGTAGGGACAGTGCCTTTTGATTCACAACGCGTCAATACCATCTGACACGGATACCCTTACCGGACTTGTCATGATCTCCCAGACTTGTCCAAGGTGGACGGGCCACCTTTACTTAACCCGGAAAAGGAACATATATTAATTATATGTGTTCGGAAAATAGCCAAAAAAAAAAAAAAAAAAAAAAAA
2AI		GeFo3-R10A22	1d-lanes 17, 26	GAAATTAATACGACTCACTATAGTAGGGTAGATAATCTTTGTATAGTGGGGGGGGATCTCATGTACCGGGTTTCTTTTATTTGATTTTCAATAAAACAGACGGTAGCTAGGTTCGCAAGGCAGCCACAAGCCAAAGATAGGTAGGGTGCTCATAGTGAGTAGGGACAGTGCCTTTTGATTCACAACGCGTCAATACCATCTGACACGGATACCCTTACCGGACTTGTCATGATCTCCCAGACTTGTCCAAGGTGGACGGGCCACCTTTACTTAACCCGGAAAAGGAACATATATTAATTATATGTGTTCGGAAAATAGCCAAATGAAAAAAAAAAAAAAAAAAAAAA
2AJ		GeFo3-R20A22	1d-lanes 18, 27	GAAATTAATACGACTCACTATAGTAGGGTAGATAATCTTTGTATAGTGGGGGGGGATCTCATGTACCGGGTTTCTTTTATTTGATTTTCAATAAAACAGACGGTAGCTAGGTTCGCAAGGCAGCCACAAGCCAAAGATAGGTAGGGTGCTCATAGTGAGTAGGGACAGTGCCTTTTGATTCACAACGCGTCAATACCATCTGACACGGATACCCTTACCGGACTTGTCATGATCTCCCAGACTTGTCCAAGGTGGACGGGCCACCTTTACTTAACCCGGAAAAGGAACATATATTAATTATATGTGTTCGGAAAATAGCCAAATGCCTCGTCATCAAAAAAAAAAAAAAAAAAAAAA
2AK		GeFo3-F4A22	1e-lanes 3, 6	GAAATTAATACGACTCACTATAGTAGGGTAGATAATCTTTGTATAGTGGGGGGGGATCTCATGTACCGGGTTTCTTTTATTTGATTTTCAATAAAACAGACGGTAGCTAGGTTCGCAAGGCAGCCACAAGCCAAAGATAGGTAGGGTGCTCATAGTGAGTAGGGACAGTGCCTTTTGATTCACAACGCGTCAATACCATCTGACACGGATACCCTTACCGGACTTGTCATGATCTCCCAGACTTGTCCAAGGTGGACGGGCCACCTTTACTTAACCCGGAAAAGGAACATATATTAATTATATGTGTTCGGAAAACCTTAAAAAAAAAAAAAAAAAAAAAA
2AL		TiGu3-R4A22	ED1b-lanes 1, 5, 9, 13	GAAATTAATACGACTCACTATAGTAGGGGGCTTGGCATTTCTCATTGCCTGCTCCTGAAAGGATATGGGTCCTGCGTCGCGTGGTAGGCAGACCCATTCGTCCGAGTAGGGGGCTTGGCAGTCTCCATTGCCTGTGCCCGAAAGGACGTGGGTCATCTGGTCTGTCTGCCTACACCTCTCTAGACTTGTAACATCTAGTCTGTCAACAAGATCAAAATTCTTCACACAGACGACCGAGCTTGCTCAGTCTTCCTGTACCCGCAGAATTTTGCTCTTGCTCTCCTTTGGCTGTGTCCTGGACGTGGGACTATTCCATCTCGTCCCAAATGCCGCGTCCAATTATACCGGATTTGACAAAGCGGACGGCCCGCTTTATAAGCCGGAAAAGGTGCCTTGTAA…
2AM		TaGu3-R4A22	ED1b-lanes 2, 6, 10, 14	GAAATTAATACGACTCACTATAGTAATTCAGGTTATTTAGATGCTTAGTTTTTGTACCTTTCTTGTTTTGTTTAGGATTTTGATAGTGTTAGTATTTTTATATTTTTGTACGATTGCATAATGTTCTTTTTTATACAGTTCTGTTTTAATAAAATAGACGATAGCTAGAGACGTTAGGGCAGCCACAAGCCAGTTAGGTAGCGGATAGTAGGTAGGAACAGACTTTTACTATTTCATAACGCGTCAATTACCACCTGATTTGGACCAATTCACGGGATTTGTCCAAGGTGGACGGGCCACCTTTACTTAACCCGGAAAAGGAACATATATAATTTATGTGTGTTCGATAAATAGCAAAAAAAAAAAAAAAAAAAAAA
2AN		ZoAl3-R4A22	ED1b-lanes 4, 8, 12, 16	GAAATTAATACGACTCACTATAGTAGGTAGTCACATTGCACTTTCTGTAACTTGCACTGGGTGTGGGATGTGGGCCTGGGGTGTGGGTTATGGGGTATATATGTGGGATATTCTGGTGGGAATGTCCATTCACTGTATGCCTATCTTTTTAATAAAAAGACGGTAGCTAGGTTCGCGAAGCAGCCACAAGCCAATAGCCAGTTAGGTAGCTCATAGTGGGTAGGTGACAGGAACCTTTGACTCAGAACGCGTCCATTAACATCTAGAACGGACCAAACTTCGGACATGCACCGATTAACCGGATTTGTCCAAGGTGGACGGGCCACCTTTACTTAACCCGGAAAGGGAACATATATAGTTATATGTGTTCGTAATATAGCAAAAAAAAAAAAAAAAAAA…
2AO		TCA5_GeFo3_R4A0	ED3d	TAATACGACTCACTATAGGGAGACGGTCAACCGCGTAGGAGCGGTGACCGGAATTCGGCGGGAGTAACTATGACTCTCTTAAGGAGTCATAGAGCCAGAACCTCCTCGTGGTCCCGCTGGGCACAGGGATTAATTTTTCTGTGGCAAATTTGACTGGCTTCAGAGAGCGTTTTTCGAAGTGGACTGTGTGACTGCGTTCCCCCCTTAGTTGCTATATCCGCTTCGATTAACATCTCACCTCGACGTATAAGATCATTTCTAGAGCGGCCGCTGAGGTAGATAATCTTTGTATAGTGGGGGGGGATCTCATGTACCGGGTTTCTTTTATTTGATTTTCAATAAAACAGACGGTAGCTAGGTTCGCAAGGCAGCCACAAGCCAAAGATAGGTAGGGTGCTC…
2AP		TCA5_GeFo3_R4A22	ED3d	TAATACGACTCACTATAGGGAGACGGTCAACCGCGTAGGAGCGGTGACCGGAATTCGGCGGGAGTAACTATGACTCTCTTAAGGAGTCATAGAGCCAGAACCTCCTCGTGGTCCCGCTGGGCACAGGGATTAATTTTTCTGTGGCAAATTTGACTGGCTTCAGAGAGCGTTTTTCGAAGTGGACTGTGTGACTGCGTTCCCCCCTTAGTTGCTATATCCGCTTCGATTAACATCTCACCTCGACGTATAAGATCATTTCTAGAGCGGCCGCTGAGGTAGATAATCTTTGTATAGTGGGGGGGGATCTCATGTACCGGGTTTCTTTTATTTGATTTTCAATAAAACAGACGGTAGCTAGGTTCGCAAGGCAGCCACAAGCCAAAGATAGGTAGGGTGCTC…
2AQ		TCA5_GeFo3_R4A40	ED3d	TAATACGACTCACTATAGGGAGACGGTCAACCGCGTAGGAGCGGTGACCGGAATTCGGCGGGAGTAACTATGACTCTCTTAAGGAGTCATAGAGCCAGAACCTCCTCGTGGTCCCGCTGGGCACAGGGATTAATTTTTCTGTGGCAAATTTGACTGGCTTCAGAGAGCGTTTTTCGAAGTGGACTGTGTGACTGCGTTCCCCCCTTAGTTGCTATATCCGCTTCGATTAACATCTCACCTCGACGTATAAGATCATTTCTAGAGCGGCCGCTGAGGTAGATAATCTTTGTATAGTGGGGGGGGATCTCATGTACCGGGTTTCTTTTATTTGATTTTCAATAAAACAGACGGTAGCTAGGTTCGCAAGGCAGCCACAAGCCAAAGATAGGTAGGGTGCTC…
2AR		TCA5_GeFo3_R4A60	ED3d	TAATACGACTCACTATAGGGAGACGGTCAACCGCGTAGGAGCGGTGACCGGAATTCGGCGGGAGTAACTATGACTCTCTTAAGGAGTCATAGAGCCAGAACCTCCTCGTGGTCCCGCTGGGCACAGGGATTAATTTTTCTGTGGCAAATTTGACTGGCTTCAGAGAGCGTTTTTCGAAGTGGACTGTGTGACTGCGTTCCCCCCTTAGTTGCTATATCCGCTTCGATTAACATCTCACCTCGACGTATAAGATCATTTCTAGAGCGGCCGCTGAGGTAGATAATCTTTGTATAGTGGGGGGGGATCTCATGTACCGGGTTTCTTTTATTTGATTTTCAATAAAACAGACGGTAGCTAGGTTCGCAAGGCAGCCACAAGCCAAAGATAGGTAGGGTGCTC…
3	mRNA production
3A		NZoAl ORF mRNA	2, 3a-b, 3d-g, 4, ED3c-e, ED3h-m, ED4, ED5c, ED5g, ED5j, ED5l-n, ED6a, ED6d-e, ED7a, ED7d-f, ED8b, ED9b	CACTCATGGTTATGGCAGCACTGCATAATTCTCTTACTGTCATGCCATCCGTAAGATGCTTTTCTGTGACTGGTGAGTACTCAACCAAGTCATTCTGAGAATAGTGTATGCGGCGACCGAGTTGCTCTTGCCCGGCGTCAATACGGGATAATACCGCGCCACATAGCAGAACTTTAAAAGTGCTCATCATTGGAAAACGTTCTTCGGGGCGAAAACTCTCAAGGATCTTACCGCTGTTGAGATCCAGTTCGATGTAACCCACTCGTGCACCCAACTGATCTTCAGCATCTTTTACTTTCACCAGCGTTTCTGGGTGAGCAAAAACAGGAAGGCAAAATGCCGCAAAAAAGGGAATAAGGGCGACACGGAAATGTTGAATACTCATACTCTTCCTTTTTC…
3B		NTaGu ORF mRNA	2c-e, 4b, 4d-e, ED3a-b, ED3d, ED5d-f, ED5h-i, ED5k, ED7a, ED7d-e, ED8a, ED8c	CACTCATGGTTATGGCAGCACTGCATAATTCTCTTACTGTCATGCCATCCGTAAGATGCTTTTCTGTGACTGGTGAGTACTCAACCAAGTCATTCTGAGAATAGTGTATGCGGCGACCGAGTTGCTCTTGCCCGGCGTCAATACGGGATAATACCGCGCCACATAGCAGAACTTTAAAAGTGCTCATCATTGGAAAACGTTCTTCGGGGCGAAAACTCTCAAGGATCTTACCGCTGTTGAGATCCAGTTCGATGTAACCCACTCGTGCACCCAACTGATCTTCAGCATCTTTTACTTTCACCAGCGTTTCTGGGTGAGCAAAAACAGGAAGGCAAAATGCCGCAAAAAAGGGAATAAGGGCGACACGGAAATGTTGAATACTCATACTCTTCCTTTTTC…
3C		UnZoAl-RT dead(DD644/645->AA)	2c-e, 2j-k, 3b, ED3i, ED3l-m, ED4a, ED4c-d, ED5c, ED5j-k, ED6a, ED9b	CACTCATGGTTATGGCAGCACTGCATAATTCTCTTACTGTCATGCCATCCGTAAGATGCTTTTCTGTGACTGGTGAGTACTCAACCAAGTCATTCTGAGAATAGTGTATGCGGCGACCGAGTTGCTCTTGCCCGGCGTCAATACGGGATAATACCGCGCCACATAGCAGAACTTTAAAAGTGCTCATCATTGGAAAACGTTCTTCGGGGCGAAAACTCTCAAGGATCTTACCGCTGTTGAGATCCAGTTCGATGTAACCCACTCGTGCACCCAACTGATCTTCAGCATCTTTTACTTTCACCAGCGTTTCTGGGTGAGCAAAAACAGGAAGGCAAAATGCCGCAAAAAAGGGAATAAGGGCGACACGGAAATGTTGAATACTCATACTCTTCCTTTTTC…
3D		NZoAl-EN tuned (R1103->A)	2j-k, 3d-i, 4b, 4d-e, ED3m, ED4a, ED4c-d, ED5c, ED5g, ED5j, ED5l-n, ED6a-c, ED6e, ED7a-d, ED7f	CACTCATGGTTATGGCAGCACTGCATAATTCTCTTACTGTCATGCCATCCGTAAGATGCTTTTCTGTGACTGGTGAGTACTCAACCAAGTCATTCTGAGAATAGTGTATGCGGCGACCGAGTTGCTCTTGCCCGGCGTCAATACGGGATAATACCGCGCCACATAGCAGAACTTTAAAAGTGCTCATCATTGGAAAACGTTCTTCGGGGCGAAAACTCTCAAGGATCTTACCGCTGTTGAGATCCAGTTCGATGTAACCCACTCGTGCACCCAACTGATCTTCAGCATCTTTTACTTTCACCAGCGTTTCTGGGTGAGCAAAAACAGGAAGGCAAAATGCCGCAAAAAAGGGAATAAGGGCGACACGGAAATGTTGAATACTCATACTCTTCCTTTTTC…
3E		NTaGu-EN tuned (R1119->A)	4b, 4d-e, ED5d-f, ED5h-i, ED5k, ED7a-d	CACTCATGGTTATGGCAGCACTGCATAATTCTCTTACTGTCATGCCATCCGTAAGATGCTTTTCTGTGACTGGTGAGTACTCAACCAAGTCATTCTGAGAATAGTGTATGCGGCGACCGAGTTGCTCTTGCCCGGCGTCAATACGGGATAATACCGCGCCACATAGCAGAACTTTAAAAGTGCTCATCATTGGAAAACGTTCTTCGGGGCGAAAACTCTCAAGGATCTTACCGCTGTTGAGATCCAGTTCGATGTAACCCACTCGTGCACCCAACTGATCTTCAGCATCTTTTACTTTCACCAGCGTTTCTGGGTGAGCAAAAACAGGAAGGCAAAATGCCGCAAAAAAGGGAATAAGGGCGACACGGAAATGTTGAATACTCATACTCTTCCTTTTTC…
3F		UnZoAl ORF mRNA	ED3e-g	CACTCATGGTTATGGCAGCACTGCATAATTCTCTTACTGTCATGCCATCCGTAAGATGCTTTTCTGTGACTGGTGAGTACTCAACCAAGTCATTCTGAGAATAGTGTATGCGGCGACCGAGTTGCTCTTGCCCGGCGTCAATACGGGATAATACCGCGCCACATAGCAGAACTTTAAAAGTGCTCATCATTGGAAAACGTTCTTCGGGGCGAAAACTCTCAAGGATCTTACCGCTGTTGAGATCCAGTTCGATGTAACCCACTCGTGCACCCAACTGATCTTCAGCATCTTTTACTTTCACCAGCGTTTCTGGGTGAGCAAAAACAGGAAGGCAAAATGCCGCAAAAAAGGGAATAAGGGCGACACGGAAATGTTGAATACTCATACTCTTCCTTTTTC…
3G		NZoAl-EN Dead (DD1041/1054->AA)	ED4, ED5c, ED8d, ED9b	CACTCATGGTTATGGCAGCACTGCATAATTCTCTTACTGTCATGCCATCCGTAAGATGCTTTTCTGTGACTGGTGAGTACTCAACCAAGTCATTCTGAGAATAGTGTATGCGGCGACCGAGTTGCTCTTGCCCGGCGTCAATACGGGATAATACCGCGCCACATAGCAGAACTTTAAAAGTGCTCATCATTGGAAAACGTTCTTCGGGGCGAAAACTCTCAAGGATCTTACCGCTGTTGAGATCCAGTTCGATGTAACCCACTCGTGCACCCAACTGATCTTCAGCATCTTTTACTTTCACCAGCGTTTCTGGGTGAGCAAAAACAGGAAGGCAAAATGCCGCAAAAAAGGGAATAAGGGCGACACGGAAATGTTGAATACTCATACTCTTCCTTTTTC…
3H		NZoAl-EN low (H1006->A)	ED5c	CACTCATGGTTATGGCAGCACTGCATAATTCTCTTACTGTCATGCCATCCGTAAGATGCTTTTCTGTGACTGGTGAGTACTCAACCAAGTCATTCTGAGAATAGTGTATGCGGCGACCGAGTTGCTCTTGCCCGGCGTCAATACGGGATAATACCGCGCCACATAGCAGAACTTTAAAAGTGCTCATCATTGGAAAACGTTCTTCGGGGCGAAAACTCTCAAGGATCTTACCGCTGTTGAGATCCAGTTCGATGTAACCCACTCGTGCACCCAACTGATCTTCAGCATCTTTTACTTTCACCAGCGTTTCTGGGTGAGCAAAAACAGGAAGGCAAAATGCCGCAAAAAAGGGAATAAGGGCGACACGGAAATGTTGAATACTCATACTCTTCCTTTTTC…
3I		NZoAl-EN low (Y1077->A)	ED5c	CACTCATGGTTATGGCAGCACTGCATAATTCTCTTACTGTCATGCCATCCGTAAGATGCTTTTCTGTGACTGGTGAGTACTCAACCAAGTCATTCTGAGAATAGTGTATGCGGCGACCGAGTTGCTCTTGCCCGGCGTCAATACGGGATAATACCGCGCCACATAGCAGAACTTTAAAAGTGCTCATCATTGGAAAACGTTCTTCGGGGCGAAAACTCTCAAGGATCTTACCGCTGTTGAGATCCAGTTCGATGTAACCCACTCGTGCACCCAACTGATCTTCAGCATCTTTTACTTTCACCAGCGTTTCTGGGTGAGCAAAAACAGGAAGGCAAAATGCCGCAAAAAAGGGAATAAGGGCGACACGGAAATGTTGAATACTCATACTCTTCCTTTTTC…
3J		NTaGu-EN low (H1022->A)	ED5d	CACTCATGGTTATGGCAGCACTGCATAATTCTCTTACTGTCATGCCATCCGTAAGATGCTTTTCTGTGACTGGTGAGTACTCAACCAAGTCATTCTGAGAATAGTGTATGCGGCGACCGAGTTGCTCTTGCCCGGCGTCAATACGGGATAATACCGCGCCACATAGCAGAACTTTAAAAGTGCTCATCATTGGAAAACGTTCTTCGGGGCGAAAACTCTCAAGGATCTTACCGCTGTTGAGATCCAGTTCGATGTAACCCACTCGTGCACCCAACTGATCTTCAGCATCTTTTACTTTCACCAGCGTTTCTGGGTGAGCAAAAACAGGAAGGCAAAATGCCGCAAAAAAGGGAATAAGGGCGACACGGAAATGTTGAATACTCATACTCTTCCTTTTTC…
3K		NTaGu-EN low (Y1093->A)	ED5d	CACTCATGGTTATGGCAGCACTGCATAATTCTCTTACTGTCATGCCATCCGTAAGATGCTTTTCTGTGACTGGTGAGTACTCAACCAAGTCATTCTGAGAATAGTGTATGCGGCGACCGAGTTGCTCTTGCCCGGCGTCAATACGGGATAATACCGCGCCACATAGCAGAACTTTAAAAGTGCTCATCATTGGAAAACGTTCTTCGGGGCGAAAACTCTCAAGGATCTTACCGCTGTTGAGATCCAGTTCGATGTAACCCACTCGTGCACCCAACTGATCTTCAGCATCTTTTACTTTCACCAGCGTTTCTGGGTGAGCAAAAACAGGAAGGCAAAATGCCGCAAAAAAGGGAATAAGGGCGACACGGAAATGTTGAATACTCATACTCTTCCTTTTTC…
3L		NTaGu-EN Dead (DD1057/1070->AA)	ED5d, ED8d	CACTCATGGTTATGGCAGCACTGCATAATTCTCTTACTGTCATGCCATCCGTAAGATGCTTTTCTGTGACTGGTGAGTACTCAACCAAGTCATTCTGAGAATAGTGTATGCGGCGACCGAGTTGCTCTTGCCCGGCGTCAATACGGGATAATACCGCGCCACATAGCAGAACTTTAAAAGTGCTCATCATTGGAAAACGTTCTTCGGGGCGAAAACTCTCAAGGATCTTACCGCTGTTGAGATCCAGTTCGATGTAACCCACTCGTGCACCCAACTGATCTTCAGCATCTTTTACTTTCACCAGCGTTTCTGGGTGAGCAAAAACAGGAAGGCAAAATGCCGCAAAAAAGGGAATAAGGGCGACACGGAAATGTTGAATACTCATACTCTTCCTTTTTC…
3M		NTaGu-RT dead (DD660/661->AA)	ED5d	CACTCATGGTTATGGCAGCACTGCATAATTCTCTTACTGTCATGCCATCCGTAAGATGCTTTTCTGTGACTGGTGAGTACTCAACCAAGTCATTCTGAGAATAGTGTATGCGGCGACCGAGTTGCTCTTGCCCGGCGTCAATACGGGATAATACCGCGCCACATAGCAGAACTTTAAAAGTGCTCATCATTGGAAAACGTTCTTCGGGGCGAAAACTCTCAAGGATCTTACCGCTGTTGAGATCCAGTTCGATGTAACCCACTCGTGCACCCAACTGATCTTCAGCATCTTTTACTTTCACCAGCGTTTCTGGGTGAGCAAAAACAGGAAGGCAAAATGCCGCAAAAAAGGGAATAAGGGCGACACGGAAATGTTGAATACTCATACTCTTCCTTTTTC…
4	Plasmid sequences used as IVT templates following linearization by digestion
4A		TCA5_CBhNLSGFPSV40PA_TaGu3_R4A22	2c-e	CCAATGATCTTAAGTAATACGACTCACTATAGGGAGACGGTCAACCGCGTAGGAGCGGTGACCGGAATTCGGCGGGAGTAACTATGACTCTCTTAAGGAGTCATAGAGCCAGAACCTCCTCGTGGTCCCGCTGGGCACAGGGATTAATTTTTCTGTGGCAAATTTGACTGGCTTCAGAGAGCGTTTTTCGAAGTGGACTGTGTGACTGCGTTCCCCCCTTAGTTGCTATATCCGCTTCGATTAACATCTCACCTCGACGTATAAGATCATTTCTAGAAGGTCGACCAGATGTCCGAGGTCGACCAGTTGTCCGTGTGGAATTGTGAGCGCTCACAATTCCACACGTTACATAACTTACGGTAAATGGCCCGCCTGGCTGACCGCCCAACGACCCCCGCC…
4B		TCA5_CBhNLSGFPSV40PA_GeFo3_R4A22	2c-e	CCAATGATCTTAAGTAATACGACTCACTATAGGGAGACGGTCAACCGCGTAGGAGCGGTGACCGGAATTCGGCGGGAGTAACTATGACTCTCTTAAGGAGTCATAGAGCCAGAACCTCCTCGTGGTCCCGCTGGGCACAGGGATTAATTTTTCTGTGGCAAATTTGACTGGCTTCAGAGAGCGTTTTTCGAAGTGGACTGTGTGACTGCGTTCCCCCCTTAGTTGCTATATCCGCTTCGATTAACATCTCACCTCGACGTATAAGATCATTTCTAGAAGGTCGACCAGATGTCCGAGGTCGACCAGTTGTCCGTGTGGAATTGTGAGCGCTCACAATTCCACACGTTACATAACTTACGGTAAATGGCCCGCCTGGCTGACCGCCCAACGACCCCCGCC…
4C		TCA5_CBhNLSGFPSV40PA_ZoAl3_R4A22	2c-e	CCAATGATCTTAAGTAATACGACTCACTATAGGGAGACGGTCAACCGCGTAGGAGCGGTGACCGGAATTCGGCGGGAGTAACTATGACTCTCTTAAGGAGTCATAGAGCCAGAACCTCCTCGTGGTCCCGCTGGGCACAGGGATTAATTTTTCTGTGGCAAATTTGACTGGCTTCAGAGAGCGTTTTTCGAAGTGGACTGTGTGACTGCGTTCCCCCCTTAGTTGCTATATCCGCTTCGATTAACATCTCACCTCGACGTATAAGATCATTTCTAGAAGGTCGACCAGATGTCCGAGGTCGACCAGTTGTCCGTGTGGAATTGTGAGCGCTCACAATTCCACACGTTACATAACTTACGGTAAATGGCCCGCCTGGCTGACCGCCCAACGACCCCCGCC…
4D		TCA5_CBhGFPSV40PA_GeFo3_R0	2f-g, ED3a-b	GTCCTCCGATCGTTGTCAGAAGTAAGTTGGCCGCAGTGTTATCACTCATGGTTATGGCAGCACTGCATAATTCTCTTACTGTCATGCCATCCGTAAGATGCTTTTCTGTGACTGGTGAGTACTCAACCAAGTCATTCTGAGAATAGTGTATGCGGCGACCGAGTTGCTCTTGCCCGGCGTCAATACGGGATAATACCGCGCCACATAGCAGAACTTTAAAAGTGCTCATCATTGGAAAACGTTCTTCGGGGCGAAAACTCTCAAGGATCTTACCGCTGTTGAGATCCAGTTCGATGTAACCCACTCGTGCACCCAACTGATCTTCAGCATCTTTTACTTTCACCAGCGTTTCTGGGTGAGCAAAAACAGGAAGGCAAAATGCCGCAAAAAAGGGAATAA…
4E		TCA5_CBhGFPSV40PA_GeFo3_R0A22	2f-g, ED3a-b	GTCCTCCGATCGTTGTCAGAAGTAAGTTGGCCGCAGTGTTATCACTCATGGTTATGGCAGCACTGCATAATTCTCTTACTGTCATGCCATCCGTAAGATGCTTTTCTGTGACTGGTGAGTACTCAACCAAGTCATTCTGAGAATAGTGTATGCGGCGACCGAGTTGCTCTTGCCCGGCGTCAATACGGGATAATACCGCGCCACATAGCAGAACTTTAAAAGTGCTCATCATTGGAAAACGTTCTTCGGGGCGAAAACTCTCAAGGATCTTACCGCTGTTGAGATCCAGTTCGATGTAACCCACTCGTGCACCCAACTGATCTTCAGCATCTTTTACTTTCACCAGCGTTTCTGGGTGAGCAAAAACAGGAAGGCAAAATGCCGCAAAAAAGGGAATAA…
4F		TCA5_CBhGFPSV40PA_GeFo3_R4	2f-g, ED3a-b	GTCCTCCGATCGTTGTCAGAAGTAAGTTGGCCGCAGTGTTATCACTCATGGTTATGGCAGCACTGCATAATTCTCTTACTGTCATGCCATCCGTAAGATGCTTTTCTGTGACTGGTGAGTACTCAACCAAGTCATTCTGAGAATAGTGTATGCGGCGACCGAGTTGCTCTTGCCCGGCGTCAATACGGGATAATACCGCGCCACATAGCAGAACTTTAAAAGTGCTCATCATTGGAAAACGTTCTTCGGGGCGAAAACTCTCAAGGATCTTACCGCTGTTGAGATCCAGTTCGATGTAACCCACTCGTGCACCCAACTGATCTTCAGCATCTTTTACTTTCACCAGCGTTTCTGGGTGAGCAAAAACAGGAAGGCAAAATGCCGCAAAAAAGGGAATAA…
4G		TCA5_CBhGFPSV40PA_GeFo3_R4A22	2f-g, ED3a-b	GTCCTCCGATCGTTGTCAGAAGTAAGTTGGCCGCAGTGTTATCACTCATGGTTATGGCAGCACTGCATAATTCTCTTACTGTCATGCCATCCGTAAGATGCTTTTCTGTGACTGGTGAGTACTCAACCAAGTCATTCTGAGAATAGTGTATGCGGCGACCGAGTTGCTCTTGCCCGGCGTCAATACGGGATAATACCGCGCCACATAGCAGAACTTTAAAAGTGCTCATCATTGGAAAACGTTCTTCGGGGCGAAAACTCTCAAGGATCTTACCGCTGTTGAGATCCAGTTCGATGTAACCCACTCGTGCACCCAACTGATCTTCAGCATCTTTTACTTTCACCAGCGTTTCTGGGTGAGCAAAAACAGGAAGGCAAAATGCCGCAAAAAAGGGAATAA…
4H		TCA5_CBhGFPSV40PA_GeFo3_R20	2f-g, ED3a-b	GTCCTCCGATCGTTGTCAGAAGTAAGTTGGCCGCAGTGTTATCACTCATGGTTATGGCAGCACTGCATAATTCTCTTACTGTCATGCCATCCGTAAGATGCTTTTCTGTGACTGGTGAGTACTCAACCAAGTCATTCTGAGAATAGTGTATGCGGCGACCGAGTTGCTCTTGCCCGGCGTCAATACGGGATAATACCGCGCCACATAGCAGAACTTTAAAAGTGCTCATCATTGGAAAACGTTCTTCGGGGCGAAAACTCTCAAGGATCTTACCGCTGTTGAGATCCAGTTCGATGTAACCCACTCGTGCACCCAACTGATCTTCAGCATCTTTTACTTTCACCAGCGTTTCTGGGTGAGCAAAAACAGGAAGGCAAAATGCCGCAAAAAAGGGAATAA…
4I		TCA5_CBhGFPSV40PA_GeFo3_R20A22	2f-g, ED3a-b	GTCCTCCGATCGTTGTCAGAAGTAAGTTGGCCGCAGTGTTATCACTCATGGTTATGGCAGCACTGCATAATTCTCTTACTGTCATGCCATCCGTAAGATGCTTTTCTGTGACTGGTGAGTACTCAACCAAGTCATTCTGAGAATAGTGTATGCGGCGACCGAGTTGCTCTTGCCCGGCGTCAATACGGGATAATACCGCGCCACATAGCAGAACTTTAAAAGTGCTCATCATTGGAAAACGTTCTTCGGGGCGAAAACTCTCAAGGATCTTACCGCTGTTGAGATCCAGTTCGATGTAACCCACTCGTGCACCCAACTGATCTTCAGCATCTTTTACTTTCACCAGCGTTTCTGGGTGAGCAAAAACAGGAAGGCAAAATGCCGCAAAAAAGGGAATAA…
4J		TCARZ_CMVGFPPAmin_GeFo3_R4A22	2h-i, 3a-b, 3d-i, 4b, 4d-e, ED3c, ED3f-g, ED3i-l, ED4, ED5c-n, ED6, ED7, ED8a, ED8d, ED9b	CCAATGATCTTAAGGAATTCTAATACGACTCACTATAGGGTAAACGGCGGGAGTAACTATGACTCTCTTAAGGAGTCATAGAGCCAGAACCTCCTCGTGGTCCCGCTGGGCACAGGGATTAATTTTTCTGTGGCAAATTTGACTGGCTCTAGACGTTACATAACTTACGGTAAATGGCCCGCCTGGCTGACCGCCCAACGACCCCCGCCCATTGACGTCAATAATGACGTATGTTCCCATAGTAACGCCAATAGGGACTTTCCATTGACGTCAATGGGTGGAGTATTTACGGTAAACTGCCCACTTGGCAGTACATCAAGTGTATCATATGCCAAGTACGCCCCCTATTGACGTCAATGACGGTAAATGGCCCGCCTGGCATTATGCCCAGTACATGAC…
4K		TCARZ_CMVTERTPAmin_GeFo3_R4A22	2j-k, ED3m	GAAGATCCTTTGATCTTTTCTACGGGGTCTGACGCTCAGTGGAACGAAAACTCACGTTAAGGGATTTTGGTCATGAGATTATCAAAAAGGATCTTCACCTAGATCCTTTTAAATTAAAAATGAAGTTTTAAATCAATCTAAAGTATATATGAGTAAACTTGGTCTGACAGTTACCAATGCTTAATCAGTGAGGCACCTATCTCAGCGATCTGTCTATTTCGTTCATCCATAGTTGCCTGACTCCCCGTCGTGTAGATAACTACGATACGGGAGGGCTTACCATCTGGCCCCAGTGCTGCAATGATACCGCGAGACCCACGCTCACCGGCTCCAGATTTATCAGCAATAAACCAGCCAGCCGGAAGGGCCGAGCGCAGAAGTGGTCCTGCAACTTTATCC…
4L		TCARZ_CBhGFPSV40PA_GeFo3_R4A22	4b, 4d-e, ED3e-h, ED7a, ED7d, ED8a-c	CCAATGATCTTAAGTAATACGACTCACTATAGGGAGACGGTCAACCGCGTAGGAGCGGTGACCGGAATTCGGCGGGAGTAACTATGACTCTCTTAAGGAGTCATAGAGCCAGAACCTCCTCGTGGTCCCGCTGGGCACAGGGATTAATTTTTCTGTGGCAAATTTGACTGGCTCTAGAAGGTCGACCAGATGTCCGAGGTCGACCAGTTGTCCGTGTGGAATTGTGAGCGCTCACAATTCCACACGTTACATAACTTACGGTAAATGGCCCGCCTGGCTGACCGCCCAACGACCCCCGCCCATTGACGTCAATAGTAACGCCAATAGGGACTTTCCATTGACGTCAATGGGTGGAGTATTTACGGTAAACTGCCCACTTGGCAGTACATCAAGTGTATC…
4M		TCARZ_CmR_GeFo3_R4A22	4f-h	CCAATGATCTTAAGTAATACGACTCACTATAGGATAACCGCGTATGAGCGGTATCCTGGCGGGAGTAACTATGACTCTCTTAAGGAGTCATAGAGCCAGAACCTCCTCGTGGTCCCGCTGGGCACAGGGATTAATTTTTCTGTGGCAAATTTGACTGGCTCTAGAAATTAAAAAGGCCTGCCGAAGCAGGCCTTACGCCCCGCCCTGCCACTCATCGCAGTACTGTTGTAATTCATTAAGCATTCTGCCGACATGGAAGCCATCACAAACGGCATGATGAACCTGAATCGCCAGCGGCATCAGCACCTTGTCGCCTTGCGTATAATATTTGCCCATGGTGAAAACGGGGGCGAAGAAGTTGTCCATATTGGCCACGTTTAAATCAAAACTGGTGAAACT…
4N		TCA5_TiGu3_R4A22	ED2	CCAATGATCTTAAGTAATACGACTCACTATAGGGAGACGGTCAACCGCGTAGGAGCGGTGACCGGAATTCGGCGGGAGTAACTATGACTCTCTTAAGGAGTCATAGAGCCAGAACCTCCTCGTGGTCCCGCTGGGCACAGGGATTAATTTTTCTGTGGCAAATTTGACTGGCTTCAGAGAGCGTTTTTCGAAGTGGACTGTGTGACTGCGTTCCCCCCTTAGTTGCTATATCCGCTTCGATTAACATCTCACCTCGACGTATAAGATCATTTCTAGAGCGGCCGCTAGGGGGCTTGGCATTTCTCATTGCCTGCTCCTGAAAGGATATGGGTCCTGCGTCGCGTGGTAGGCAGACCCATTCGTCCGAGTAGGGGGCTTGGCAGTCTCCATTGCCTGTGC…
4O		TCA5_TaGu3_R4A22	ED2	CCAATGATCTTAAGTAATACGACTCACTATAGGGAGACGGTCAACCGCGTAGGAGCGGTGACCGGAATTCGGCGGGAGTAACTATGACTCTCTTAAGGAGTCATAGAGCCAGAACCTCCTCGTGGTCCCGCTGGGCACAGGGATTAATTTTTCTGTGGCAAATTTGACTGGCTTCAGAGAGCGTTTTTCGAAGTGGACTGTGTGACTGCGTTCCCCCCTTAGTTGCTATATCCGCTTCGATTAACATCTCACCTCGACGTATAAGATCATTTCTAGAGCGGCCGCTAATCAGGTTATTTAGATGCTTAGTTTTTGTACCTTTCTTGTTTTGTTTAGGATTTTGATAGTGTTAGTATTTTTATATTTTTGTACGATTGCATAATGTTCTTTTTTATACAG…
4P		TCA5_GeFo3_R4A22	ED2	CCAATGATCTTAAGTAATACGACTCACTATAGGGAGACGGTCAACCGCGTAGGAGCGGTGACCGGAATTCGGCGGGAGTAACTATGACTCTCTTAAGGAGTCATAGAGCCAGAACCTCCTCGTGGTCCCGCTGGGCACAGGGATTAATTTTTCTGTGGCAAATTTGACTGGCTTCAGAGAGCGTTTTTCGAAGTGGACTGTGTGACTGCGTTCCCCCCTTAGTTGCTATATCCGCTTCGATTAACATCTCACCTCGACGTATAAGATCATTTCTAGAGCGGCCGCTGAGGTAGATAATCTTTGTATAGTGGGGGGGGATCTCATGTACCGGGTTTCTTTTATTTGATTTTCAATAAAACAGACGGTAGCTAGGTTCGCAAGGCAGCCACAAGCCAAAGA…
4Q		TCA5_ZoAl3_R4A22	ED2	CCAATGATCTTAAGTAATACGACTCACTATAGGGAGACGGTCAACCGCGTAGGAGCGGTGACCGGAATTCGGCGGGAGTAACTATGACTCTCTTAAGGAGTCATAGAGCCAGAACCTCCTCGTGGTCCCGCTGGGCACAGGGATTAATTTTTCTGTGGCAAATTTGACTGGCTTCAGAGAGCGTTTTTCGAAGTGGACTGTGTGACTGCGTTCCCCCCTTAGTTGCTATATCCGCTTCGATTAACATCTCACCTCGACGTATAAGATCATTTCTAGAGCGGCCGCTAGGTAGTCACATTGCACTTTCTGTAACTTGCACTGGGTGTGGGATGTGGGCCTGGGGTGTGGGTTATGGGGTATATATGTGGGATATTCTGGTGGGAATGTCCATTCACTGTA…
4R		TCARZ_SV40GFPPAmin_GeFo3_R4A22	ED3f	CCAATGATCTTAAGGAATTCTAATACGACTCACTATAGGGTAAACGGCGGGAGTAACTATGACTCTCTTAAGGAGTCATAGAGCCAGAACCTCCTCGTGGTCCCGCTGGGCACAGGGATTAATTTTTCTGTGGCAAATTTGACTGGCTCTAGAGCTGTGGAATGTGTGTCAGTTAGGGTGTGGAAAGTCCCCAGGCTCCCCAGCAGGCAGAAGTATGCAAAGCATGCATCTCAATTAGTCAGCAACCAGGTGTGGAAAGTCCCCAGGCTCCCCAGCAGGCAGAAGTATGCAAAGCATGCATCTCAATTAGTCAGCAACCATAGTCCCGCCCCTAACTCCGCCCATCCCGCCCCTAACTCCGCCCAGTTCCGCCCATTCTCCGCCCCATGGCTGACTAAT…
5	Target plasmid in the plasmid assay
5A		WT target plasmid	4f-h	GCATTTATCAGGGTTATTGTCTCATGAGCGGATACATATTTGAATGTATTTAGAAAAATAAACAAATAGGCATGCAGCGCTCTTCCGCTTCCTCGCTCACTGACTCGCTACGCTCGGTCGTTCGACTGCGGCGAGCGGTGTCAGCTCACTCAAAAGCGGTAATACGGTTATCCACAGAATCAGGGGATAAAGCCGGAAAGAACATGTGAGCAAAAAGCAAAGCACCGGAAGAAGCCAACGCCGCAGGCGTTTTTCCATAGGCTCCGCCCCCCTGACGAGCATCACAAAAATCGACGCTCAAGCCAGAGGTGGCGAAACCCGACAGGACTATAAAGATACCAGGCGTTTCCCCCTGGAAGCTCCCTCGTGCGCTCTCCTGTTCCGACCCTGCCGCTTACC…
6	RNA template sequences used in sequence analysis
6A		TCARZ_CMVGFPPAmin_GeFo3_R4A22	4b, 4d-e, ED7, ED8a-b, ED8d	GGGUAAACGGCGGGAGUAACUAUGACUCUCUUAAGGAGUCAUAGAGCCAGAACCUCCUCGUGGUCCCGCUGGGCACAGGGAUUAAUUUUUCUGUGGCAAAUUUGACUGGCUCUAGACGUUACAUAACUUACGGUAAAUGGCCCGCCUGGCUGACCGCCCAACGACCCCCGCCCAUUGACGUCAAUAAUGACGUAUGUUCCCAUAGUAACGCCAAUAGGGACUUUCCAUUGACGUCAAUGGGUGGAGUAUUUACGGUAAACUGCCCACUUGGCAGUACAUCAAGUGUAUCAUAUGCCAAGUACGCCCCCUAUUGACGUCAAUGACGGUAAAUGGCCCGCCUGGCAUUAUGCCCAGUACAUGACCUUAUGGGACUUUCCUACUUGGCAGUACAUCUACGUA…
6B		TCARZ_CBhGFPSV40PA_GeFo3_R4A22	4b, 4d-e, ED7a, ED7d, ED8a, ED8c	GGGAGACGGUCAACCGCGUAGGAGCGGUGACCGGAAUUCGGCGGGAGUAACUAUGACUCUCUUAAGGAGUCAUAGAGCCAGAACCUCCUCGUGGUCCCGCUGGGCACAGGGAUUAAUUUUUCUGUGGCAAAUUUGACUGGCUCUAGAAGGUCGACCAGAUGUCCGAGGUCGACCAGUUGUCCGUGUGGAAUUGUGAGCGCUCACAAUUCCACACGUUACAUAACUUACGGUAAAUGGCCCGCCUGGCUGACCGCCCAACGACCCCCGCCCAUUGACGUCAAUAGUAACGCCAAUAGGGACUUUCCAUUGACGUCAAUGGGUGGAGUAUUUACGGUAAACUGCCCACUUGGCAGUACAUCAAGUGUAUCAUAUGCCAAGUACGCCCCCUAUUGACGUCAA…

## Sheet: 1B- Oligonucleotide Sequences
Primer Index	Primer name	Figures	Sequences
1	Geno_28S_5FW2	2e, 2g, 2k, 3b, ED2, ED3b, ED3d, ED3l, ED6a 5’ junction	5’-CCAGGGGAATCCGACTGTTTAATTAAAACAAAGC-3’
2	Geno_TrCaA5_RVb	2e, ED2, ED3b, ED3d 5’ junction	5’-CGTCGAGGTGAGATGTTAATCGAAGCG-3’
3	Geno_28S_3RV1	2e, 2g, 2k, 3b, ED2, ED3b, ED3d, ED3l 3’ junction	5’-CCACTTATTCTACACCTCTCATGTCTCTTCACCG-3’
4	Geno_eGFP_FWD3	2e, 3b, ED3l 3’ junction	5’-CCCTGAGCAAAGACCCCAACGAGAAG-3’
5	Geno_TrCaA5RZ_RV	2g, 3b, ED3l 5’ junction	5’-GCCAGTCAAATTTGCCACAGAAAAATTAATCCC-3’
6	Geno_GeFo3_FWD	2g, 2k, ED3b, ED3d 3’ junction	5’-CGGTAGCTAGGTTCGCAAGGC-3’
7	Geno_CMV_RV3	2k, ED6a 5’ junction	5’-CCCACCGTACACGCCTACC-3’
8	Geno_TrCaA5_FWD	ED2 3’ junction	5’-CGCTTCGATTAACATCTCACCTCGACG-3’
9	target_top_Cy5 (oBVT362)	1b-d, 1e-lanes 1, 4 3c ED1b-d, ED5b ED9a	5'-CAAGCGCGGGTAAACGGCGGGAGTAACTATGACTCTCTTAAGGTAGCCAAATGCCTCGTCATCT/3Cy5Sp/-3'
10	target_bottom_Cy5 (oBVT369)	1b-d 3c ED1b-c ED5b ED9a	5'-AGATGACGAGGCATTTGGCTACCTTAAGAGAGTCATAGTTACTCCCGCCGTTTACCCGCGCTTG/3Cy5Sp/-3'
11	flip10_target_top (oBVT620)	1e-lanes 2-3, 5,-6	5'-CAAGCGCGGGTAAACGGCGGGAGTAACTATGACTCTCTGGCTACCTTAAAATGCCTCGTCATCT-3'
12	target_precleave_bottom1 (oBVT325)	1e-lanes 1,4 ED1d	5'-AGATGACGAGGCATTTGGCTA-3'
13	target_precleave_bottom2 (oBVT554)	1e-lanes 1,4 ED1d	5'-CCTTAAGAGAGTCATAGTTACTCCCGCCGTTTACCCGCGCTTG/3Cy5sp/-3'
14	flip10_target_precleave_bottom1 (oBVT687)	1e-lanes 2-3, 5-6	5'-AGATGACGAGGCATTTTAAGG-3'
15	flip10_target_precleave_bottom2 (oBVT688)	1e-lanes 2-3, 5-6	5'-TAGCCAGAGAGTCATAGTTACTCCCGCCGTTTACCCGCGCTTG-3'
16	100bp_loadingcontrol	1, 3c, ED1b-d, ED5b, ED9a	5'-GAAATTAATACGACTCACTATAGGGAGAACTCACTATTTGTTTTCGCGCCCAGTTGCAAAAAGTGTCGGCCACCATGGGAACAGATACAGTGTATGTCGG-3'
17	ddPCR_RPP30_human_FWD (oJM366)	2i, 3f-h, ED3g, ED3k, ED5g-k, ED5m-n, ED6b, ED6d-e	5'-GATTTGGACCTGCGAGCG -3'
18	ddPCR_RPP30_human_REV (oJM367)	2i, 3f-h, ED3g, ED3k, ED5g-k, ED5m-n, ED6b, ED6d-e	5'-GCGGCTGTCTCCACAAGT -3'
19	ddPCR_RPP30_human/monkey/mouse_probe (prJM011)	2i, 3f-h, ED3g, ED3k, ED5g-k, ED5m-n, ED6b, ED6d-e	5'-/5HEX/CTGACCTGA/ZEN/AGGCTCTGCGCG/3IABkFQ/-3'
20	ddPCR_GeFo(3'end)_FWD (oJM351)	2i, 3f-g, ED3g, ED5g-i, ED5m-n, ED6b	5'-CCGGACTTGTCATGATCTCC-3'
21	ddPCR_GeFo(3'end)_REV (oJM285)	2i, 3f-g, ED3g, ED5g-i, ED5m-n, ED6b	5'-CCGGGTTAAGTAAAGGTGGC-3'
22	ddPCR_GeFo(3'end)_probe (prJM001)	2i, 3f-g, ED3g, ED5g-i, ED5m-n, ED6b	5'-/56-FAM/CCGTCCACC/ZEN/TTGGACAAGTCTG/3IABkFQ/-3'
23	ddPCR_TCA/CMV(5' end)_FWD (oJM360)	2i, 3f-h, ED3g, ED5g-i, ED6d	5'-GAGCCAGAACCTCCTCGTG -3'
24	ddPCR_TCA/CMV(5' end)_REV (oJM361)	2i, 3f-h, ED3g, ED5g-i, ED6d	5'-TGGAAAGTCCCTATTGGCGTT -3'
25	ddPCR_TCA/CMV(5' end)_probe (prJM006)	2i, 3f-h, ED3g, ED5g-i, ED6d	5'-/56-FAM/CCGCCCAAC/ZEN/GACCCCCGC/3IABkFQ/-3'
26	ddPCR_28S_FWD (oJM370)	ED3k, ED5j-k, ED6e	5'-TGGGTTTTAAGCAGGAGGTG-3'
27	ddPCR_28S_REV (oJM371)	ED3k, ED5j-k, ED6e	5'-GACGGTCTAAACCCAGCTCA-3'
28	ddPCR_28S_probe (prJM012)	ED3k, ED5j-k, ED6e	5'-/56-FAM/CCGACATCG/ZEN/AAGGATCAAAAAGCGACG/3IABkFQ/-3'
29	ddPCR_eGFP_FWD (oJM354)	ED3k	5'-CGACTTCTTCAAGTCCGCCA -3'
30	ddPCR_eGFP_REV (oJM355)	ED3k	5'-CTTGTAGTTGCCGTCGTCCT -3'
31	ddPCR_eGFP_probe (prJM003)	ED3k	5'-/56-FAM/CCCGAAGGC/ZEN/TACGTCCAGGAGCG/3IABkFQ/-3'
32	ddPCR_RPP30_monkey_FWD (oJM382)	ED3k	5'-CAGACTTGGACGTGCGAG-3'
33	ddPCR_RPP30_monkey_REV (oJM383)	ED3k	5'-CCGCGGTCTCCACAAGTC-3'
34	ddPCR_RPP30_mouse_FWD (oJM384)	ED3k	5'-CGCAGATTTGGATTTAAGAGCG-3'
35	ddPCR_RPP30_mouse_REV (oJM385)	ED3k	5'-GCAGCAGTCTCCACGAGT-3'
36	ddPCR_MRTFB_human_FWD (oJM376)	ED3k	5'-AGATCAGAAGGGTGAGAAGAATG-3'
37	ddPCR_MRTFB_human/monkey_REV (oJM377)	ED3k	5'-GGATGGTCTGGTAGTTGTAGTG-3'
38	ddPCR_MRTFB_human/monkey_probe (prJM015)	ED3k	5'-/5HEX/TGTTCCTGC/ZEN/AACTGCAGATCCTGA/3IABkFQ/-3'
39	ddPCR_MRTFB_monkey_FWD (oJM388)	ED3k	5'-AGATCAGAAGGGTGAGAAGAACG-3'
40	ddPCR_ALB_human_FWD (oJM380)	ED3k	5'-GACTTGCCAAGACATATGAAACC-3'
41	ddPCR_ALB_human/monkey_REV (oJM381)	ED3k	5'-TCCAACAATAAACCTACCACTTTG-3'
42	ddPCR_ALB_human/monkey_probe (prJM017)	ED3k	5'-/56-FAM/TGCTGTGCC/ZEN/GCTGCAGATCC/3IABkFQ/-3'
43	ddPCR_ALB_monkey_FWD (oJM386)	ED3k	5'-GACTTGCCAAGGCATACGAAG-3'
44	ddPCR_RPPH1_human/monkey_FWD (oJM378)	ED3k	5'-GTCAGACTGGGCAGGAGATG-3'
45	ddPCR_RPPH1_human/monkey_REV (oJM379)	ED3k	5'-TGGCCGTGAGTCTGTTCC-3'
46	ddPCR_RPPH1_human/monkey_probe (prJM016)	ED3k	5'-/5HEX/TGCCTCCTT/ZEN/TGCCGGAGCTT/3IABkFQ/-3'
47	TS	2j, ED3m	5'-AATCCGTCGAGCAGAGTT-3'
48	ACX	2j, ED3m	5'-GCGCGGCTTACCCTTACCCTTACCCTAACC-3'
49	TSNT	ED3m	5'-AATCCGTCGAGCAGAGTTAAAAGGCCGAGAAGCGAT-3'
50	NT	ED3m	5'-ATCGCTTCTCGGCCTTTT-3'

## Sheet: 1C- Extra templates
Protein	Template	Chimeric read full sequence	Subsequence 1	Subsequence 1 position	Subsequence 1 reference	Subsequence 1 coordinates	Subsequence 2	Subsequence 2 position	Subsequence 2 reference	Subsequence 2 coordinates	Subsequence 3	Subsequence 3 position	Subsequence 3 reference	Subsequence 3 coordinates	Notes
TaGu-WT	TriCasA 5' RZ + CBh promoter + GFP + SV40 poly-A + GeFo 3' UTR	TAATTGGGCTAAAATTGGAACGATACAGAGAAGATTAGCATGGCCCCTGCGCAAGGATGACACGCAAATTCGTGAAGCGTTCCATATTTTTTTTACCGGACTTGTCATGATCTCCCAGACTTGTCCAAGGTGGACGGGCCACCTTTACTTA	TAATTGGG	1-8	unmapped	n/a	CTAAAATTGGAACGATACAGAGAAGATTAGCATGGCCCCTGCGCAAGGATGACACGCAAATTCGTGAAGCGTTCCATATTTTT	9-91	U6 snRNA (GenBank: 5Z58_F)	25–107	TTTACCGGACTTGTCATGATCTCCCAGACTTGTCCAAGGTGGACGGGCCACCTTTACTTA	92-151	TCARZ_CBhGFPSV40PA_GeFo3_R4A22 transgene template	2113-2172	Incomplete copying of U6 template
TaGu-WT	TriCasA 5' RZ + CBh promoter + GFP + SV40 poly-A + GeFo 3' UTR	CCGTTCTCCAGAAAAAGGAAAAAAAAAAAAAAAACAAAAGACAAAAAAAAAATAAGCGTAACTTCCCTCAAAGTAGGGACAGTGCCTTTTGATTCACAACGCGTCAATACCATCTGACACGGATACCCTTACCGGACTTGTCATGAT	CCGTTCTCCAGAAAAAGG	1-71	BC200 alpha scRNA (GenBank: AF020057.2)	4373–4438	AGTAGGGACAGTGCCTTTTGATTCACAACGCGTCAATACCATCTGACACGGATACCCTTACCGGACTTGTCATGAT	72-147	TCARZ_CBhGFPSV40PA_GeFo3_R4A22 transgene template	2057-2132
TaGu-WT	TriCasA 5' RZ + CBh promoter + GFP + SV40 poly-A + GeFo 3' UTR	AGAGAAGATTAGCATGGCCCCTGCGCAAGGATGACACGCAAATTCGTGAAGCGTTCCATATTTTTTACCGGACTTGTCATGATCTCCCAGACTTGTCCAAGGTGGACGGGCCACCTTTACTTAACAGATCGGAAGAGCACACGTCTGAAC	AGAGAAGATTAGCATGGCCCCTGCGCAAGGATGACACGCAAATTCGTGAAGCGTTCCATATTTTT	1-65	U6 snRNA (GenBank: 5Z58_F)	43–107	TACCGGACTTGTCATGATCTCCCAGACTTGTCCAAGGTGGACGGGCCACCTTTACTTAAC	66-125	TCARZ_CBhGFPSV40PA_GeFo3_R4A22 transgene template	2115-2174	AGATCGGAAGAGCACACGTCTGAAC	126-150	unmapped	n/a
TaGu-WT	TriCasA 5' RZ + CBh promoter + GFP + SV40 poly-A + GeFo 3' UTR	CACATATACTAAAATTGGAACGATACAGAGAAGATTAGCATGGCCCCTGCGCAAGGATGACACGCAAATTCGTGAAGCGTTCCATATTTTTCGGACTTGTCATGATCTCCCAGACTTGTCCAAGGTGGACGGGCCACCTTTACTTAACCCG	CACATATACTAAAATTGGAACGATACAGAGAAGATTAGCATGGCCCCTGCGCAAGGATGACACGCAAATTCGTGAAGCGTTCCATATTTTT	1-91	U6 snRNA (GenBank: 5Z58_F)	17–107	CGGACTTGTCATGATCTCCCAGACTTGTCCAAGGTGGACGGGCCACCTTTACTTAACCCG	92-151	TCARZ_CBhGFPSV40PA_GeFo3_R4A22 transgene template	2118-2177
TaGu-WT	TriCasA 5' RZ + CBh promoter + GFP + SV40 poly-A + GeFo 3' UTR	CCCCTGCGCAAGGATGACACGCAAATTCGTGAAGCGTTCCATATTTTTAGGGTGCTCATAGTGAGTAGGGACAGTGCCTTTTGATTCACAACGCGTCAATACCATCTGACACGGATACCCTTACCGGACTTGTCATGATCTCCCAGACTT	CCCCTGCGCAAGGATGACACGCAAATTCGTGAAGCGTTCCATATTTTT	1-48	U6 snRNA (GenBank: 5Z58_F)	60–107	AGGGTGCTCATAGTGAGTAGGGACAGTGCCTTTTGATTCACAACGCGTCAATACCATCTGACACGGATACCCTTACCGGACTTGTCATGATCTCCCAGACTT	49-150	TCARZ_CBhGFPSV40PA_GeFo3_R4A22 transgene template	2042-2143
ZoAl-WT	TriCasA 5' RZ + CBh promoter + GFP + SV40 poly-A + GeFo 3' UTR	ATTGGAACGATACAGAGAAGATTAGCATGGCCCCTGCGCAAGGATGACACGCAAATTCGTGAAGCGTTCCATATTTTTTTAGGTAGGGTGCTCATAGTGAGTAGGGACAGTGCCTTTTGATTCACAACGCGTCAATACCATCTGACACGGA	ATTGGAACGATACAGAGAAGATTAGCATGGCCCCTGCGCAAGGATGACACGCAAATTCGTGAAGCGTTCCATATTTTT	1-78	U6 snRNA (GenBank: 5Z58_F)	30–107	TTAGGTAGGGTGCTCATAGTGAGTAGGGACAGTGCCTTTTGATTCACAACGCGTCAATACCATCTGACACGGATT	79-151	TCARZ_CBhGFPSV40PA_GeFo3_R4A22 transgene template	2036-2110
ZoAl-WT	TriCasA 5' RZ + CBh promoter + GFP + SV40 poly-A + GeFo 3' UTR	GGCGGGAGTAACTATGACTATGACACGCAAATTCGTGAAGCGTTCCATATTTTTAGTGAGTAGGGACAGTGCCTTTTGATTCACAACGCGTCAATACCATCTGACACGGATACCCTTACCGGACTTGTCATGATCTCCCAGACTTGTCCAA	GGCGGGAGTAACTATGACT	1-19	unmapped	n/a	ATGACACGCAAATTCGTGAAGCGTTCCATATTTTT	20-54	U6 snRNA (GenBank: 5Z58_F)	73–107	AGTGAGTAGGGACAGTGCCTTTTGATTCACAACGCGTCAATACCATCTGACACGGATACCCTTACCGGACTTGTCATGATCTCCCAGACTTGTCCAA	55-151	TCARZ_CBhGFPSV40PA_GeFo3_R4A22 transgene template	2053-2149
TaGu-WT	TriCasA 5' RZ + CMV promoter + GFP + min poly-A + GeFo 3' UTR	ACAGAGAAGATTAGCATGGCCCCTGCGCAAGGATGACACGCAAATTCGTGAAGCGTTCCATATTTTTTGGGGTAAACGGCGGGAGTAACTATGACTCTCTTAAGGAGTCATAGAGCCAGAACCTCCTCGTGGTCCCGCTGGGC	ACAGAGAAGATTAGCATGGCCCCTGCGCAAGGATGACACGCAAATTCGTGAAGCGTTCCATATTTTT	1-67	U6 snRNA (GenBank: 5Z58_F)	41–107	TG	68-69	unmapped	n/a	GGGTAAACGGCGGGAGTAACTATGACTCTCTTAAGGAGTCATAGAGCCAGAACCTCCTCGTGGTCCCGCTGGGC	70-143	TCARZ_CMVGFPPAmin_GeFo3_R4A22 transgene template	1-74	Junction indicates reverse transcription of full template, including uncleaved upstream sequence
TaGu-WT	TriCasA 5' RZ + CMV promoter + GFP + min poly-A + GeFo 3' UTR	ACGGCGGGAGTAAAGGCAGCACATATACTAAAATTGGAACGATACAGAGAAGATTAGCATGGCCCCTGCGCAAGGATGACACGCAAATTCGTGAAGCGTTCCATATTTTTTAGGTGGACGGGCCACCTTTACTTAACCCGGAAAAGGACC	ACGGCGGGAGTAAA	1-14	unmapped	n/a	GGCAGCACATATACTAAAATTGGAACGATACAGAGAAGATTAGCATGGCCCCTGCGCAAGGATGACACGCAAATTCGTGAAGCGTTCCATATTTTT	15-112	U6 snRNA (GenBank: 5Z58_F)	10–107	TAGGTGGACGGGCCACCTTTACTTAACCCGGAAAAGGACC	111-150	TCARZ_CMVGFPPAmin_GeFo3_R4A22 transgene template	1746-1785	Incomplete copying of U6 template
TaGu-WT	TriCasA 5' RZ + CMV promoter + GFP + min poly-A + GeFo 3' UTR	TTATATACTAAAATTGGAACGATACAGAGAAGATTAGCATGGCCCCTGCGCAAGGATGACACGCAAATTCGTGAAGCGTTCCATATTTTTTAAAGGTGGACGGGCCACCTTTACTTAACCCGGAAAAGGAACATATATTAATTATATGTG	TTATATACTAAAATTGGAACGATACAGAGAAGATTAGCATGGCCCCTGCGCAAGGATGACACGCAAATTCGTGAAGCGTTCCATATTTTT	1–90	U6 snRNA (GenBank: 5Z58_F)	18–107	TAAAGGTGGACGGGCCACCTTTACTTAACCCGGAAAAGGAACATATATTAATTATATGTG	90–150	TCARZ_CMVGFPPAmin_GeFo3_R4A22 transgene template	1744-1803
TaGu-WT	TriCasA 5' RZ + CMV promoter + GFP + min poly-A + GeFo 3' UTR	GATCATGACAAGTCCGGTAAGGGTATCCATGTCAGATGGTATCACACGCAAATTCGTGAAGCGTTCCATATTTTTTTGGTGGACGGGCCACCTTTACTTAACCCGGAAAAGGAACATATATTAATTATATGTGTTCGGAAAATAGCCAAA	GATCATGACAAGTCCGGTAAGGGTATCCATGTCAGATGGTATC	1–43	TCARZ_CMVGFPPAmin_GeFo3_R4A22 transgene template (antisense)	1689-1731	ACACGCAAATTCGTGAAGCGTTCCATATTTTT	44-75	U6 snRNA (GenBank: 5Z58_F)	76–107	TTGGTGGACGGGCCACCTTTACTTAACCCGGAAAAGGAACATATATTAATTATATGTGTTCGGAAAATAGCCAAA	76-150	TCARZ_CMVGFPPAmin_GeFo3_R4A22 transgene template	1746-1820	Incomplete copying of U6 template before apparent snap-back synthesis
TaGu-ENT	TriCasA 5' RZ + CMV promoter + GFP + min poly-A + GeFo 3' UTR	ATGACACGCAAATTCGTGAAGCGTTCCATATTTTTTTTTGGGGTAAACGGCGGGAGTAACTATGACTCTCTTAAGGAGTCATAGAGCCAGAACCTCCTCGTGGTCCCGCTGGGCACAGGGATTAATTTTTCTGTGGCAAATTTGACTGG	ATGACACGCAAATTCGTGAAGCGTTCCATATTTTT	1–35	U6 snRNA (GenBank: 5Z58_F)	73–107	TTTTG	36-40	unmapped	n/a	GGGTAAACGGCGGGAGTAACTATGACTCTCTTAAGGAGTCATAGAGCCAGAACCTCCTCGTGGTCCCGCTGGGCACAGGGATTAATTTTTCTGTGGCAAATTTGACTGG	41-149	TCARZ_CMVGFPPAmin_GeFo3_R4A22 transgene template	1-109	Junction indicates reverse transcription of full template, including uncleaved upstream sequence

## Sheet: 1D- Off Targets
protein	template	category	insertion site coordinates (strand)	insertion site sequence (-40 to +10)	notes
ZoAl-WT	TriCasA 5' RZ + CBh promoter + GFP + SV40 poly-A + GeFo 3' UTR	genomic off-target	chr1:237014557-237014606 (+)	GGACGGGTAAACGGCGGGAGTAACTATGACTCTCTTAAGG|TAGCCAAATG	28S pseudogene on chromosome 1
ZoAl-WT	TriCasA 5' RZ + CBh promoter + GFP + SV40 poly-A + GeFo 3' UTR	genomic off-target	chr8:143404283-143404332 (+)	AATTCTATTTATAGGTTTCCTGTTGATTAAATGAATAAAT|AAGCAGTGTT
TaGu-WT	TriCasA 5' RZ + CBh promoter + GFP + SV40 poly-A + GeFo 3' UTR	genomic off-target	chr15:38501266-38501315 (+)	TGCTGGGGCGAAAACACAAGTGGACCTCAGTCTTTAGAAC|TAGGGGAGAA
TaGu-WT	TriCasA 5' RZ + CBh promoter + GFP + SV40 poly-A + GeFo 3' UTR	genomic off-target	chr3:153907955-153908025 (+)	GGTAAGGTAAGAGAGATGACTTCAGTTCAAGTCTTATTAT|TAGCAGAGAT
TaGu-WT	TriCasA 5' RZ + CBh promoter + GFP + SV40 poly-A + GeFo 3' UTR	genomic off-target	chr19:39893676-39893725 (+)	GTAACGTGAGAATGTGAGAGTGTGACCATGTAACTTTATG|TAGCACTGTG
TaGu-WT	TriCasA 5' RZ + CBh promoter + GFP + SV40 poly-A + GeFo 3' UTR	genomic off-target	chr1:150405404-150405453 (+)	TCAGCGGATGACGTAATGTTTGGGGTGGCGTCCCATTCTG|TAACTTCTGT
TaGu-WT	TriCasA 5' RZ + CBh promoter + GFP + SV40 poly-A + GeFo 3' UTR	genomic off-target	chr1:25457692-25457741 (+)	TTGAAGAAGAGAGGGCTGGTTTCTGTTGTTTTGAAACCTA|TTGTCTCTTC	No apparent complementarity to RNA template; excluded from alignment
TaGu-WT	TriCasA 5' RZ + CBh promoter + GFP + SV40 poly-A + GeFo 3' UTR	genomic off-target	chr9:124889058-124889107 (+)	AACGAGACGAAGGAAGCAAGTAGGAGCCAGAAATGTTAGG|TGGCAAGGTC
TaGu-WT	TriCasA 5' RZ + CBh promoter + GFP + SV40 poly-A + GeFo 3' UTR	genomic off-target	chr17:78034404-78034453 (+)	CGCAGTTCGGGCCCCGGGTGTCCTCCCCCCTCCCCTTTCT|TAGCAACCAT
TaGu-WT	TriCasA 5' RZ + CBh promoter + GFP + SV40 poly-A + GeFo 3' UTR	genomic off-target	chr7:39057255-39057304 (+)	TTCCAGCCTGAGGAACAGAGTAAGACACTGTCTCGATTAA|AACAAAACAA	No apparent complementarity to RNA template; excluded from alignment
TaGu-WT	TriCasA 5' RZ + CBh promoter + GFP + SV40 poly-A + GeFo 3' UTR	genomic off-target	chr4:188547243-188547292 (+)	ACCCCTCGGGCCTCGTGGGTTAGGTTCGAGTCCCTACAAG|TAGGAAGAAG
TaGu-WT	TriCasA 5' RZ + CBh promoter + GFP + SV40 poly-A + GeFo 3' UTR	genomic off-target	chr17:15757346-15757395 (+)	TTTTGTCGGTAACAGGGAGTGAAACATGGTCACATCATGA|TAGAAGCTCA
TaGu-WT	TriCasA 5' RZ + CBh promoter + GFP + SV40 poly-A + GeFo 3' UTR	genomic off-target	chr3:57829085-57829134 (-)	TACCTGACAAGTCCAAGGACTACTTTCAACTCTTATAATG|TAGCATTTGA
TaGu-WT	TriCasA 5' RZ + CBh promoter + GFP + SV40 poly-A + GeFo 3' UTR	genomic off-target	chr8:127685616-127685665 (-)	AAAAGACCCGAGCTCGGGGAGTGAGCGCCTGTCTCTTTAA|ATGCCACGGG
TaGu-WT	TriCasA 5' RZ + CBh promoter + GFP + SV40 poly-A + GeFo 3' UTR	genomic off-target	chr4:186698604-186698653 (-)	ATAAGGTCTATGTCATGGAGTAAATCACAAACTCTATAGT|TAGAACAACC	Observed in 3 non-PCR-duplicate reads
TaGu-WT	TriCasA 5' RZ + CBh promoter + GFP + SV40 poly-A + GeFo 3' UTR	genomic off-target	chr4:127846128-127846177 (-)	CTTAAGGTAAGAAATATCAGTAGTACCTACTTACTAATAG|TAGCAGTTGT
TaGu-WT	TriCasA 5' RZ + CBh promoter + GFP + SV40 poly-A + GeFo 3' UTR	genomic off-target	chrX:11590606-11590655 (-)	GCATTGGCCCAGCACGCAGTGACTCACAAGCAGCCTCTAT|TAGTCAGTGA
TaGu-WT	TriCasA 5' RZ + CBh promoter + GFP + SV40 poly-A + GeFo 3' UTR	rDNA off-target	rDNA:1460-1509 (+)	ATCCCCCGGGCCGCCGCCTCTGTCTCTGCCTCCGTTATGG|TAGCGCTGCC
TaGu-WT	TriCasA 5' RZ + CBh promoter + GFP + SV40 poly-A + GeFo 3' UTR	rDNA off-target	rDNA:11905-11944 (+)	AGGGGCCCGGGGCGGGGTCCGCCGGCCCTGCGGGCCGCCG|GTGAAATACC	No apparent complementarity to RNA template; excluded from alignment
TaGu-WT	TriCasA 5' RZ + CMV promoter + GFP + min poly-A + GeFo 3' UTR	genomic off-target	chr2:36363948-36363997 (+)	GTGGGGGTTGCACCTGGGAGTAAAAAGTTGTTGCTATTAG|TGGCTGCTTT
TaGu-WT	TriCasA 5' RZ + CMV promoter + GFP + min poly-A + GeFo 3' UTR	genomic off-target	chr3:101174836-101174885 (-)	TATGCAGGTAGATATGGGAGTAGATAAAACTCTCTTAATG|TAGCTTGACT
ZoAl-END	TriCasA 5' RZ + CMV promoter + GFP + min poly-A + GeFo 3' UTR	rDNA off-target	rDNA:5530-5579 (+)	GAGGGAAGCGCGCGGCGGCGGCGCCGCCGCGGGCCTCGCC|CTCCGGGCTC	No apparent complementarity to RNA template; excluded from alignment
TaGu-END	TriCasA 5' RZ + CMV promoter + GFP + min poly-A + GeFo 3' UTR	genomic off-target	chr22:39220565-39220614 (+)	TCTGTCACTTTCGAGCCTCTTCCTTCACTGTCTTCTGTGA|GCCAAGACCA	No apparent complementarity to RNA template; excluded from alignment

## Sheet: 1E- Tandem Insertions
Protein	Template	Chimeric read full sequence	Subsequence 1	Subsequence 1 position	Subsequence 1 reference	Subsequence 1 coordinates	Subsequence 2	Subsequence 2 position	Subsequence 2 reference	Subsequence 2 coordinates	Subsequence 3	Subsequence 3 position	Subsequence 3 reference	Subsequence 3 coordinates	Notes
ZoAl-ENT	TriCasA 5' RZ + CMV promoter + GFP + min poly-A + GeFo 3' UTR	CATCTGACACGGATACCCTTACCGGACTTGTCATGATCTCCCAGACTTGTCCAAGGTGGACGGGCCACCTTTACTTAACCCGGAAAAGGAACATATATTAATTATATGTGTTCGGAAAACAGACGGTAGCTAGGTTCGCAAGGCAGCCAC	CATCTGACACGGATACCCTTACCGGACTTGTCATGATCTCCCAGACTTGTCCAAGGTGGACGGGCCACCTTTACTTAACCCGGAAAAGGAACATATATTAATTATATGTGTTCGGAAAA	1–119	TCARZ_CMVGFPPAmin_GeFo3_R4A22 transgene template	1694–1812	CAGACGGTAGCTAGGTTCGCAAGGCAGCCAC	120–150	TCARZ_CMVGFPPAmin_GeFo3_R4A22 transgene template	1594–1624					RT of second template after truncated transgene cDNA
ZoAl-ENT	TriCasA 5' RZ + CMV promoter + GFP + min poly-A + GeFo 3' UTR	GGGCCACCTTTACTTAACCCGGAAAAGGAACATATATTAATTATATGTGTTCGGAAAATAGCAAGTGTCGTACGGCCACCATGGTGAGCAAGGGCGAGGAGCTGTTCACCGGGGTGGTGCCCATCCTGGTCGAGCTGGACGGCGACGTAA	GGGCCACCTTTACTTAACCCGGAAAAGGAACATATATTAATTATATGTGTTCGGAAAATAGCA	1–63	TCARZ_CMVGFPPAmin_GeFo3_R4A22 transgene template	1755–1817	AGTGTCGTACGGCCACCATGGTGAGCAAGGGCGAGGAGCTGTTCACCGGGGTGGTGCCCATCCTGGTCGAGCTGGACGGCGACGTAA	64–150	TCARZ_CMVGFPPAmin_GeFo3_R4A22 transgene template	734–820					RT of second template after truncated transgene cDNA
ZoAl-END	TriCasA 5' RZ + CMV promoter + GFP + min poly-A + GeFo 3' UTR	CCGGACTTGTCATGATCTCCCAGACTTGTCCAAGGTGGACGGGCCACCTTTACTTAACCCGGAAAAGGAACATATATTAATTATATGTGTTCGGAAAATAGTAAACGGCGGGAGTAACTATGACTCTCTTAAGGAGTCATAGAGCCAGAA	CCGGACTTGTCATGATCTCCCAGACTTGTCCAAGGTGGACGGGCCACCTTTACTTAACCCGGAAAAGGAACATATATTAATTATATGTGTTCGGAAAATAG	1-101	TCARZ_CMVGFPPAmin_GeFo3_R4A22 transgene template	1715–1815	TAAACGGCGGGAGTAACTATGACTCTCTTAAGGAGTCATAGAGCCAGAA	102–150	TCARZ_CMVGFPPAmin_GeFo3_R4A22 transgene template	4–52					RT of second template after full-length transgene cDNA, including some ribozyme-uncleaved upstream sequence
ZoAl-END	TriCasA 5' RZ + CMV promoter + GFP + min poly-A + GeFo 3' UTR	AAGGAACATATATTAATTATATGTGTTCGGAAAACACATAGTGGGGTAAACGGCGGGAGTAACTATGACTCTCTTAAGGAGTCATAGAGCCAGAACCTCCTCGTGGTCCCGCTGGGCACAGGGATTAATTTTTCTGTGGCAAATTTGACT	AAGGAACATATATTAATTATATGTGTTCGGAAAA	1–34	TCARZ_CMVGFPPAmin_GeFo3_R4A22 transgene template	1779–1812	CACATAGTG	35–43	unmapped	n/a	GGGTAAACGGCGGGAGTAACTATGACTCTCTTAAGGAGTCATAGAGCCAGAACCTCCTCGTGGTCCCGCTGGGCACAGGGATTAATTTTTCTGTGGCAAATTTGACT	44–150	TCARZ_CMVGFPPAmin_GeFo3_R4A22 transgene template	1–107	RT of second template after full-length transgene cDNA, including some ribozyme-uncleaved upstream sequence
ZoAl-END	TriCasA 5' RZ + CMV promoter + GFP + min poly-A + GeFo 3' UTR	AAGGAACATATATTAATTATATGTGTTCGGAAAAAACGGCGGGAGTAACTATGACTCTCTTAAGGAGTCATAGAGCCAGAACCTCCTCGTGGTCCCGCTGGGCACAGGGATTAATTTTTCTGTGGCAAATTTGACTGGCTCTAGACGTTA	AAGGAACATATATTAATTATATGTGTTCGGAAAA	1–34	TCARZ_CMVGFPPAmin_GeFo3_R4A22 transgene template	1779–1812	AACGGCGGGAGTAACTATGACTCTCTTAAGGAGTCATAGAGCCAGAACCTCCTCGTGGTCCCGCTGGGCACAGGGATTAATTTTTCTGTGGCAAATTTGACTGGCTCTAGACGTTA	35-150	TCARZ_CMVGFPPAmin_GeFo3_R4A22 transgene template	6–121					RT of second template after full-length transgene cDNA, including some ribozyme-uncleaved upstream sequence
ZoAl-END	TriCasA 5' RZ + CMV promoter + GFP + min poly-A + GeFo 3' UTR	GTCCAAGGTGGACGGGCCACCTTTACTTAACCCGGAAAAGGAACATATATTAATTATATGTGTTCGGAAAATAGCAACGGGAGTAACTATGACTCTCTTAAGGAGTCATAGAGCCAGAACCTCCTCGTGGTCCCGCTGGGCACAGGGATT	GTCCAAGGTGGACGGGCCACCTTTACTTAACCCGGAAAAGGAACATATATTAATTATATGTGTTCGGAAAATAGCAA	1–77	TCARZ_CMVGFPPAmin_GeFo3_R4A22 transgene template	1742–1818	CGGGAGTAACTATGACTCTCTTAAGGAGTCATAGAGCCAGAACCTCCTCGTGGTCCCGCTGGGCACAGGGATT	78–150	TCARZ_CMVGFPPAmin_GeFo3_R4A22 transgene template	11–83					RT of second template after full-length transgene cDNA, including region of homology to rDNA
ZoAl-END	TriCasA 5' RZ + CMV promoter + GFP + min poly-A + GeFo 3' UTR	ACCGGACTTGTCATGATCTCCCAGACTTGTCCTAGGTGGACGGGCCACCTTTACTTAACCCGGAAAAGGAACATATATTAATTATATGTGTTCGGAAAACGGCGGGAGTAACTATGACTCTCTTAAGGAGTCATAGAGCCAGAACCTCCT	ACCGGACTTGTCATGATCTCCCAGACTTGTCCTAGGTGGACGGGCCACCTTTACTTAACCCGGAAAAGGAACATATATTAATTATATGTGTTCGGAAAA	1–99	TCARZ_CMVGFPPAmin_GeFo3_R4A22 transgene template	1714–1812	CGGCGGGAGTAACTATGACTCTCTTAAGGAGTCATAGAGCCAGAACCTCCT	100–150	TCARZ_CMVGFPPAmin_GeFo3_R4A22 transgene template	812–862					RT of second template after full-length transgene cDNA, including region of homology to rDNA
ZoAl-END	TriCasA 5' RZ + CMV promoter + GFP + min poly-A + GeFo 3' UTR	CCTTTACTTAACCCGGAAAAGGAACATATATTAATTATATGTGTTCGGAAAATAGTAACGCCAATAGGGACTTTCCATTGACGTCAATGGGTGGAGTATTTACGGTAAACTGCCCACTTGGCAGTACATCAAGTGTATCATATGCCAAG	CCTTTACTTAACCCGGAAAAGGAACATATATTAATTATATGTGTTCGGAAAA	1–52	TCARZ_CMVGFPPAmin_GeFo3_R4A22 transgene template	1761–1812	TAGTAACGCCAATAGGGACTTTCCATTGACGTCAATGGGTGGAGTATTTACGGTAAACTGCCCACTTGGCAGTACATCAAGTGTATCATATGCCAAG	53–149	TCARZ_CMVGFPPAmin_GeFo3_R4A22 transgene template	203–299					RT of second template after truncated transgene cDNA
TaGu-END	TriCasA 5' RZ + CMV promoter + GFP + min poly-A + GeFo 3' UTR	CCCAGACTTGTCCAAGGTGGACGGGCCACCTTTACTTAACCCGGAAAAGGAACATATATTAATTATATGTGTTCGGGTAAACGGCGGGAGTAACTATGACTCTCTTAAGGAGTCATAGAGCCAGAACCTCCTCGTGGTCCCGCTGGGCAC	CCCAGACTTGTCCAAGGTGGACGGGCCACCTTTACTTAACCCGGAAAAGGAACATATATTAATTATATGTGTTCGG	1–76	TCARZ_CMVGFPPAmin_GeFo3_R4A22 transgene template	1733–1808	GTAAACGGCGGGAGTAACTATGACTCTCTTAAGGAGTCATAGAGCCAGAACCTCCTCGTGGTCCCGCTGGGCAC	77–150	TCARZ_CMVGFPPAmin_GeFo3_R4A22 transgene template	3–76					RT of second template after full-length transgene cDNA, including some ribozyme-uncleaved upstream sequence
TaGu-END	TriCasA 5' RZ + CMV promoter + GFP + min poly-A + GeFo 3' UTR	AACATATATTAATTATATGTGTTCGGAAAATAGTTTGGGTAAACGGCGGGAGTAACTATGACTCTCTTAAGGAGTCATAGAGCCAGAACCTCCTCGTGGTCCCGCTGGGCACAGGGATTAATTTTTCTGTGGCAAATTTGACTGGCTCTA	AACATATATTAATTATATGTGTTCGGAAAATAG	1–33	TCARZ_CMVGFPPAmin_GeFo3_R4A22 transgene template	1783–1815	TTT	34–36	unmapped	n/a	GGGTAAACGGCGGGAGTAACTATGACTCTCTTAAGGAGTCATAGAGCCAGAACCTCCTCGTGGTCCCGCTGGGCACAGGGATTAATTTTTCTGTGGCAAATTTGACTGGCTCTA	37–150	TCARZ_CMVGFPPAmin_GeFo3_R4A22 transgene template	1–114	RT of second template after full-length transgene cDNA, including some ribozyme-uncleaved upstream sequence
TaGu-END	TriCasA 5' RZ + CMV promoter + GFP + min poly-A + GeFo 3' UTR	AACCCGGAAAAGGAACATATATTAATTATATGTGTTCGGAAAACGGCGGGAGTAACTATGACTCTCTTAAGGAGTCATAGAGCCAGAACCTCCTCGTGGTCCCGCTGGGCACAGGGATTAATTTTTCTGTGGCAAATTTGACTGGCTCTA	AACCCGGAAAAGGAACATATATTAATTATATGTGTTCGGAAAA	1–43	TCARZ_CMVGFPPAmin_GeFo3_R4A22 transgene template	1770–1812	CGGCGGGAGTAACTATGACTCTCTTAAGGAGTCATAGAGCCAGAACCTCCTCGTGGTCCCGCTGGGCACAGGGATTAATTTTTCTGTGGCAAATTTGACTGGCTCTA	44–150	TCARZ_CMVGFPPAmin_GeFo3_R4A22 transgene template	8–114					RT of second template after full-length transgene cDNA, including some ribozyme-uncleaved upstream sequence
TaGu-END	TriCasA 5' RZ + CMV promoter + GFP + min poly-A + GeFo 3' UTR	GCCACCTTTACTTAACCCGGAAAAGGAACATATATTAATTATATGTGTTCGGAAAACGGCGGGAGTAACTATGACTCTCTTAAGGAGTCATAGAGCCAGAACCTCCTCGTGGTCCCGCTGGGCACAGGGATTAATTTTTCTGTGGCAAAT	GCCACCTTTACTTAACCCGGAAAAGGAACATATATTAATTATATGTGTTCGGAAAA	1–56	TCARZ_CMVGFPPAmin_GeFo3_R4A22 transgene template	1757–1812	CGGCGGGAGTAACTATGACTCTCTTAAGGAGTCATAGAGCCAGAACCTCCTCGTGGTCCCGCTGGGCACAGGGATTAATTTTTCTGTGGCAAAT	57–150	TCARZ_CMVGFPPAmin_GeFo3_R4A22 transgene template	8–101					RT of second template after full-length transgene cDNA, including some ribozyme-uncleaved upstream sequence
TaGu-END	TriCasA 5' RZ + CMV promoter + GFP + min poly-A + GeFo 3' UTR	CGGACTTGTCATGATCTCCCAGACTTGTCCAAGGTGGACGGGCCACCTTTACTTAACCCGGAAAAGGAACATATATTAATTATATGTGTTCGGAAAACGGCGGGAGTAACTATGACTCTCTTAAGGAGTCATAGAGCCAGAACCTCCTCG	CGGACTTGTCATGATCTCCCAGACTTGTCCAAGGTGGACGGGCCACCTTTACTTAACCCGGAAAAGGAACATATATTAATTATATGTGTTCGGAAAA	1–97	TCARZ_CMVGFPPAmin_GeFo3_R4A22 transgene template	1716–1812	CGGCGGGAGTAACTATGACTCTCTTAAGGAGTCATAGAGCCAGAACCTCCTCG	98–150	TCARZ_CMVGFPPAmin_GeFo3_R4A22 transgene template	8–60					RT of second template after full-length transgene cDNA, including some ribozyme-uncleaved upstream sequence
TaGu-END	TriCasA 5' RZ + CMV promoter + GFP + min poly-A + GeFo 3' UTR	CTTGTCATGATCTCCCAGACTTGTCCAAGGTGGACGGGCCACCTTTACTTAACCCGGAAAAGGAACATATATTAATTATATGTGTTCGGAACGGCGGGAGTAACTATGACTCTCTTAAGGAGTCATAGAGCCAGAACCTCCTCGTGGTCC	CTTGTCATGATCTCCCAGACTTGTCCAAGGTGGACGGGCCACCTTTACTTAACCCGGAAAAGGAACATATATTAATTATATGTGTTCGGAA	1–91	TCARZ_CMVGFPPAmin_GeFo3_R4A22 transgene template	1720–1810	CGGCGGGAGTAACTATGACTCTCTTAAGGAGTCATAGAGCCAGAACCTCCTCGTGGTCC	92–150	TCARZ_CMVGFPPAmin_GeFo3_R4A22 transgene template	8–59					RT of second template after full-length transgene cDNA, including some ribozyme-uncleaved upstream sequence
TaGu-END	TriCasA 5' RZ + CMV promoter + GFP + min poly-A + GeFo 3' UTR	GACTTGTCCAAGGTGGACGGGCCACCTTTACTTAACCCGGAAAAGGAACATATATTAATTATATGTGTTCGGAAAATAGCGGCGGGAGTAACTATGACTCTCTTAAGGAGTCATAGAGCCAGAACCTCCTCGTGGTCCCGCTGGGCACAG	GACTTGTCCAAGGTGGACGGGCCACCTTTACTTAACCCGGAAAAGGAACATATATTAATTATATGTGTTCGGAAAATAGC	1–80	TCARZ_CMVGFPPAmin_GeFo3_R4A22 transgene template	1737–1816	GGCGGGAGTAACTATGACTCTCTTAAGGAGTCATAGAGCCAGAACCTCCTCGTGGTCCCGCTGGGCACAG	81–150	TCARZ_CMVGFPPAmin_GeFo3_R4A22 transgene template	9–78					RT of second template after full-length transgene cDNA, including region of homology to rDNA
TaGu-END	TriCasA 5' RZ + CMV promoter + GFP + min poly-A + GeFo 3' UTR	TTGTCCAAGGTGGACGGGCCACCTTTACTTAACCCGGAAAAGGAACATATATTAATTATATGTGTTCGGAAACTGGCTCTAGACGTTACATAACTTACGGTAAATGGCCCGCCTGGCTGACCGCCCAACGACCCCCGCCCATTGACGTCA	TTGTCCAAGGTGGACGGGCCACCTTTACTTAACCCGGAAAAGGAACATATATTAATTATATGTGTTCGGAAA	1–72	TCARZ_CMVGFPPAmin_GeFo3_R4A22 transgene template	1740–1811	CTGGCTCTAGACGTTACATAACTTACGGTAAATGGCCCGCCTGGCTGACCGCCCAACGACCCCCGCCCATTGACGTCA	73–150	TCARZ_CMVGFPPAmin_GeFo3_R4A22 transgene template	106–183					RT of second template after truncated transgene cDNA
TaGu-END	TriCasA 5' RZ + CMV promoter + GFP + min poly-A + GeFo 3' UTR	CATATATTAATTATATGTGTTCGGAAAATATCATCAATGGGCGTGGATAGGGGTTTGACTCACGGGGATTTCCAAGTCTCCACCCCATTGACGTCAATGGGAGTTTGTTTTGGCACCAAAATCAACGGGACTTTCCAAAATGTCGTAACA	CATATATTAATTATATGTGTTCGGAAAATA	1–30	TCARZ_CMVGFPPAmin_GeFo3_R4A22 transgene template	1785–1814	TCATCAATGGGCGTGGATAGGGGTTTGACTCACGGGGATTTCCAAGTCTCCACCCCATTGACGTCAATGGGAGTTTGTTTTGGCACCAAAATCAACGGGACTTTCCAAAATGTCGTAACA	31–150	TCARZ_CMVGFPPAmin_GeFo3_R4A22 transgene template	440–559					RT of second template after truncated transgene cDNA
TaGu-END	TriCasA 5' RZ + CMV promoter + GFP + min poly-A + GeFo 3' UTR	TCATCAATGGGCGTGGATAGGGGTTTGACTCACGGGGATTTCCAAGTCTCCACCCCATTGACGTCAATGGGAGTTTGTTTTGGCACCAAAATCAACGGGACTTTCCAAAATGTCGTAACA	TGGACGGGCCACCTTTACTTAACCCGGAAAAGGAACATATATTAATTATATGTGTTCGGAAAATAG	1–66	TCARZ_CMVGFPPAmin_GeFo3_R4A22 transgene template	1750–1815	TAGTGTACGGTGGGAGGTCTATATAAGCAGAGCTCGTTTAGTGAACCGCTTGTCTCGCTCCGGGGAACGCTCGGAAACTCCCGG	67–150	TCARZ_CMVGFPPAmin_GeFo3_R4A22 transgene template	591–674					RT of second template after truncated transgene cDNA
